# Supplementary material for: Differences in Phage Recognition and Immunogenicity Contribute to Divergent Human Immune Responses to Escherichia coli and Klebsiella pneumoniae Phages
Source: Eur J Immunol. 2025 Mar 12;55(3):e202451543. doi: 10.1002/eji.202451543 (PMC11898580; doi:10.1002/eji.202451543)
Supplement: Supplementary file 3 — Supporting Information [file EJI-55-e202451543-s001.xlsx]

## Sheet: PBMC_Ec70vsMedia
	seqnames	start	end	strand	gene_id	gene_name	gene_biotype	ENTREZID	manualBiotype	logFC	logCPM	F	PValue	FDR
MET	7	116672196	116798386	+	ENSG00000105976	MET	protein_coding	4233	protein_coding	7.31387	4.13001	225.833	2.00751e-15	2.03442e-11
OLFM1	9	135075422	135121179	+	ENSG00000130558	OLFM1	protein_coding	10439	protein_coding	-5.35122	2.99397	221.888	2.53195e-15	2.03442e-11
ETV3L	1	157092043	157112412	-	ENSG00000253831	ETV3L	protein_coding	440695	protein_coding	7.31098	3.34469	184.792	2.73791e-14	1.09996e-10
CST6	11	66012008	66013505	+	ENSG00000175315	CST6	protein_coding	1474	protein_coding	-6.3992	1.16199	187.664	2.2448e-14	1.09996e-10
C1QTNF1	17	79022814	79049788	+	ENSG00000173918	C1QTNF1	protein_coding	114897	protein_coding	7.81095	3.61821	191.174	5.84532e-14	1.87869e-10
PFKFB3	10	6144934	6254644	+	ENSG00000170525	PFKFB3	protein_coding	5209	protein_coding	2.61372	8.49346	166.607	1.02814e-13	2.74883e-10
PLD1	3	171600404	171810950	-	ENSG00000075651	PLD1	protein_coding	5337	protein_coding	2.4967	5.87552	164.614	1.19738e-13	2.74883e-10
CA12	15	63321378	63381846	-	ENSG00000074410	CA12	protein_coding	771	protein_coding	8.19405	4.84464	161.416	1.53434e-13	2.87221e-10
NEFH	22	29480218	29491390	+	ENSG00000100285	NEFH	protein_coding	4744	protein_coding	4.0975	3.8026	160.813	1.60858e-13	2.87221e-10
CXCL3	4	74036589	74038807	-	ENSG00000163734	CXCL3	protein_coding	2921	protein_coding	4.90512	6.78277	159.34	1.80629e-13	2.9027e-10
SMPDL3A	6	122789049	122809720	+	ENSG00000172594	SMPDL3A	protein_coding	10924	protein_coding	3.37227	5.20908	153.708	2.83856e-13	4.14688e-10
TBX3	12	114670255	114684175	-	ENSG00000135111	TBX3	protein_coding	6926	protein_coding	5.45696	-0.439683	152.115	3.23394e-13	4.33078e-10
BCAT1	12	24810024	24949101	-	ENSG00000060982	BCAT1	protein_coding	586	protein_coding	2.72213	6.14788	147.446	4.77095e-13	5.89762e-10
RCBTB2	13	48488959	48533256	-	ENSG00000136161	RCBTB2	protein_coding	1102	protein_coding	-2.05144	7.59007	144.469	6.1468e-13	7.05565e-10
ABCA1	9	104781006	104928155	-	ENSG00000165029	ABCA1	protein_coding	19	protein_coding	1.90272	7.79501	140.419	8.73873e-13	7.80174e-10
CEBPA	19	33299934	33302534	-	ENSG00000245848	CEBPA	protein_coding	1050	protein_coding	-2.88706	7.11298	142.291	7.41958e-13	7.80174e-10
CAMK1	3	9757347	9769992	-	ENSG00000134072	CAMK1	protein_coding	8536	protein_coding	-3.15961	5.8536	140.791	8.4575e-13	7.80174e-10
CLEC10A	17	7074537	7080307	-	ENSG00000132514	CLEC10A	protein_coding	10462	protein_coding	-6.64406	7.614	141.664	7.83615e-13	7.80174e-10
PTGS1	9	122370530	122395703	+	ENSG00000095303	PTGS1	protein_coding	5742	protein_coding	-1.49073	5.99848	132.297	1.81649e-12	1.53637e-09
AQP9	15	58138169	58185911	+	ENSG00000103569	AQP9	protein_coding	366	protein_coding	2.89889	7.87256	127.736	2.78468e-12	2.23749e-09
DLL4	15	40929340	40939073	+	ENSG00000128917	DLL4	protein_coding	54567	protein_coding	6.5512	1.47581	126.272	3.2027e-12	2.45082e-09
CSF3	17	40015361	40017813	+	ENSG00000108342	CSF3	protein_coding	1440	protein_coding	12.0605	2.6053	220.585	3.64027e-12	2.58115e-09
GJB2	13	20187463	20192938	-	ENSG00000165474	GJB2	protein_coding	2706	protein_coding	6.32753	4.78918	124.702	3.7262e-12	2.58115e-09
CST3	20	23626706	23638473	-	ENSG00000101439	CST3	protein_coding	1471	protein_coding	-2.71802	8.62125	124.352	3.85486e-12	2.58115e-09
ADORA3	1	111499429	111503760	-	ENSG00000282608	ADORA3	protein_coding	140	protein_coding	-4.35467	3.08254	123.9	4.02802e-12	2.58921e-09
EPHB2	1	22710839	22921500	+	ENSG00000133216	EPHB2	protein_coding	2048	protein_coding	-4.39403	6.26066	122.387	4.67135e-12	2.88726e-09
AC026310.2	12	24949163	24960158	+	ENSG00000255921	AC026310.2	lncRNA		lncRNA	5.1635	1.20752	121.417	5.14096e-12	3.05982e-09
MT1F	16	56657731	56660698	+	ENSG00000198417	MT1F	protein_coding	4494	protein_coding	4.05069	3.64366	119.981	5.93114e-12	3.40405e-09
MAP1LC3A	20	34546854	34560345	+	ENSG00000101460	MAP1LC3A	protein_coding	84557	protein_coding	3.99073	3.62758	118.423	6.93682e-12	3.84395e-09
MMP14	14	22836560	22849027	+	ENSG00000157227	MMP14	protein_coding	4323	protein_coding	3.79967	9.817	116.516	8.42205e-12	4.51141e-09
CXCL2	4	74097040	74099196	-	ENSG00000081041	CXCL2	protein_coding	2920	protein_coding	3.88007	6.29886	115.762	9.10004e-12	4.71734e-09
AC008760.2	19	6716386	6717742	-	ENSG00000276980	AC008760.2	lncRNA		lncRNA	3.73204	1.19222	115.171	9.67153e-12	4.85692e-09
MT1G	16	56666731	56668065	-	ENSG00000125144	MT1G	protein_coding	4495	protein_coding	5.90493	4.3639	114.044	1.08718e-11	5.29424e-09
ITGB8	7	20330702	20415754	+	ENSG00000105855	ITGB8	protein_coding	3696	protein_coding	6.86538	7.03542	111.56	1.41145e-11	6.67118e-09
TREM1	6	41267926	41286682	-	ENSG00000124731	TREM1	protein_coding	54210	protein_coding	4.7807	5.88172	110.541	1.5732e-11	7.22324e-09
CRISP3	6	49727384	49744437	-	ENSG00000096006	CRISP3	protein_coding	10321	protein_coding	-6.05818	1.08156	141.433	1.76475e-11	7.87765e-09
CD82	11	44564427	44620358	+	ENSG00000085117	CD82	protein_coding	3732	protein_coding	1.74231	6.88602	108.989	1.85869e-11	8.07274e-09
COLEC12	18	316737	500722	-	ENSG00000158270	COLEC12	protein_coding	81035	protein_coding	-3.99227	4.33135	107.563	2.16994e-11	9.17658e-09
SH3PXD2B	5	172325000	172454525	-	ENSG00000174705	SH3PXD2B	protein_coding	285590	protein_coding	4.82315	6.26656	105.418	2.74747e-11	1.1321e-08
PANX2	22	50170731	50180295	+	ENSG00000073150	PANX2	protein_coding	56666	protein_coding	3.47703	2.97383	104.137	3.16924e-11	1.27324e-08
FN1	2	215360440	215436073	-	ENSG00000115414	FN1	protein_coding	2335	protein_coding	-10.1086	10.5855	103.662	3.34245e-11	1.31008e-08
PLAGL2	20	32192504	32207743	-	ENSG00000126003	PLAGL2	protein_coding	5326	protein_coding	1.11335	6.23962	101.96	4.05215e-11	1.55043e-08
IL22	12	68248242	68253604	-	ENSG00000127318	IL22	protein_coding	50616	protein_coding	9.18108	2.15548	200.81	4.19969e-11	1.56951e-08
PTGES	9	129738331	129753042	-	ENSG00000148344	PTGES	protein_coding	9536	protein_coding	5.34388	1.07187	101.293	4.37264e-11	1.59701e-08
AC022816.1	17	14374139	14421472	+	ENSG00000230647	AC022816.1	lncRNA		lncRNA	6.67238	1.4042	100.39	4.85031e-11	1.7321e-08
MT1H	16	56669814	56671129	+	ENSG00000205358	MT1H	protein_coding	4496	protein_coding	6.01236	3.29841	116.056	5.01383e-11	1.75157e-08
LINC00884	3	194487140	194521156	+	ENSG00000233058	LINC00884	lncRNA		lncRNA	2.43428	2.55033	99.6662	5.27374e-11	1.80317e-08
FOSL2	2	28392448	28417317	+	ENSG00000075426	FOSL2	protein_coding	2355	protein_coding	1.34301	7.87669	98.1147	6.31956e-11	2.11574e-08
MT1E	16	56625475	56627112	+	ENSG00000169715	MT1E	protein_coding	4493	protein_coding	4.87763	3.29577	97.2825	6.96995e-11	2.28586e-08
NAMPT	7	106248298	106286326	-	ENSG00000105835	NAMPT	protein_coding	10135	protein_coding	3.01016	8.75624	95.6134	8.49982e-11	2.73184e-08
FFAR4	10	93566665	93604480	+	ENSG00000186188	FFAR4	protein_coding	338557	protein_coding	-7.54844	1.23953	107.98	1.07234e-10	3.37891e-08
MT1X	16	56682470	56684196	+	ENSG00000187193	MT1X	protein_coding	4501	protein_coding	3.66698	3.37906	92.7311	1.20504e-10	3.65378e-08
CPED1	7	120988697	121297442	+	ENSG00000106034	CPED1	protein_coding	79974	protein_coding	-3.67931	3.75429	92.7628	1.20038e-10	3.65378e-08
PTGS2	1	186671791	186680423	-	ENSG00000073756	PTGS2	protein_coding	5743	protein_coding	5.76827	5.67695	92.2232	1.28259e-10	3.8169e-08
CHI3L1	1	203178931	203186704	-	ENSG00000133048	CHI3L1	protein_coding	1116	protein_coding	3.30059	6.3263	91.363	1.42636e-10	4.09313e-08
NRIP3	11	8980576	9004049	-	ENSG00000175352	NRIP3	protein_coding	56675	protein_coding	2.85266	4.20074	91.4882	1.40442e-10	4.09313e-08
PDPN	1	13583465	13617957	+	ENSG00000162493	PDPN	protein_coding	10630	protein_coding	4.15751	4.67697	90.2285	1.64282e-10	4.56631e-08
AZIN1-AS1	8	102864271	103002424	+	ENSG00000253320	AZIN1-AS1	lncRNA		lncRNA	2.12969	2.78511	90.203	1.64808e-10	4.56631e-08
BASP1	5	17065598	17276843	+	ENSG00000176788	BASP1	protein_coding	10409	protein_coding	2.03929	7.53217	90.026	1.68501e-10	4.58952e-08
CYB5R2	11	7665100	7677222	-	ENSG00000166394	CYB5R2	protein_coding	51700	protein_coding	2.71329	1.0557	87.4807	2.32638e-10	6.23081e-08
ACPP	3	132317369	132368298	+	ENSG00000014257	ACPP	protein_coding	55	protein_coding	-2.79307	4.22038	87.1629	2.42318e-10	6.38368e-08
RGS12	4	3293028	3439913	+	ENSG00000159788	RGS12	protein_coding	6002	protein_coding	-1.43181	6.3266	86.7741	2.54747e-10	6.60289e-08
CCM2L	20	32010438	32032180	+	ENSG00000101331	CCM2L	protein_coding	140706	protein_coding	6.70986	2.82822	86.1139	2.77443e-10	7.07699e-08
ADAM15	1	155050566	155062775	+	ENSG00000143537	ADAM15	protein_coding	8751	protein_coding	-1.3458	6.11525	84.4793	3.43455e-10	8.62394e-08
FSD1L	9	105447796	105552433	+	ENSG00000106701	FSD1L	protein_coding	83856	protein_coding	2.66111	3.81025	83.9194	3.69768e-10	9.1418e-08
ZMIZ1-AS1	10	78943328	79067895	-	ENSG00000224596	ZMIZ1-AS1	lncRNA	283050	lncRNA	2.58982	5.18435	82.6728	4.36409e-10	1.06259e-07
MPZL1	1	167721192	167791919	+	ENSG00000197965	MPZL1	protein_coding	9019	protein_coding	1.14973	5.78831	82.3226	4.57354e-10	1.09697e-07
SLC37A2	11	125063067	125090312	+	ENSG00000134955	SLC37A2	protein_coding	219855	protein_coding	-2.1872	8.36455	82.0375	4.752e-10	1.12301e-07
TNFAIP6	2	151357592	151380046	+	ENSG00000123610	TNFAIP6	protein_coding	7130	protein_coding	4.51484	5.71274	81.6831	4.98429e-10	1.14425e-07
NR1H3	11	47248300	47269033	+	ENSG00000025434	NR1H3	protein_coding	10062	protein_coding	2.93521	6.87347	81.694	4.97698e-10	1.14425e-07
PLBD1-AS1	12	14567393	14624191	+	ENSG00000256751	PLBD1-AS1	lncRNA	101928290	lncRNA	-1.66146	2.37575	81.5289	5.0891e-10	1.15186e-07
VSIG4	X	66021738	66040125	-	ENSG00000155659	VSIG4	protein_coding	11326	protein_coding	-3.94357	5.49358	81.1659	5.34528e-10	1.19304e-07
CD36	7	80369575	80679277	+	ENSG00000135218	CD36	protein_coding	948	protein_coding	-3.71276	8.52967	80.9835	5.47911e-10	1.20616e-07
MARVELD1	10	97713173	97718150	+	ENSG00000155254	MARVELD1	protein_coding	83742	protein_coding	-3.18096	5.13296	80.2345	6.06759e-10	1.31765e-07
PI3	20	45174902	45176544	+	ENSG00000124102	PI3	protein_coding	5266	protein_coding	6.9371	1.55348	79.883	6.36677e-10	1.33258e-07
ADGRE1	19	6887566	6940459	+	ENSG00000174837	ADGRE1	protein_coding	2015	protein_coding	2.69241	6.3472	79.862	6.38509e-10	1.33258e-07
TP53INP2	20	34704339	34713439	+	ENSG00000078804	TP53INP2	protein_coding	58476	protein_coding	1.35435	5.14235	79.9132	6.34046e-10	1.33258e-07
MT1L	16	56617476	56618818	+	ENSG00000260549	MT1L	transcribed_unprocessed_pseudogene	4500	pseudo	6.80634	1.32259	98.1693	6.65433e-10	1.37096e-07
TNFRSF1B	1	12166991	12209228	+	ENSG00000028137	TNFRSF1B	protein_coding	7133	protein_coding	1.17894	9.77674	79.3091	6.88946e-10	1.40144e-07
AC079163.2	2	145572662	145765726	+	ENSG00000286225	AC079163.2	lncRNA		lncRNA	9.15971	-0.217305	169.174	7.97624e-10	1.60223e-07
DHRS9	2	169064789	169096167	+	ENSG00000073737	DHRS9	protein_coding	10170	protein_coding	-5.05641	5.72827	78.1502	8.08995e-10	1.60501e-07
IL17A	6	52186375	52190638	+	ENSG00000112115	IL17A	protein_coding	3605	protein_coding	6.49602	-0.810463	119.157	8.35081e-10	1.63655e-07
ATP13A3	3	194402672	194498364	-	ENSG00000133657	ATP13A3	protein_coding	79572	protein_coding	2.33107	8.58255	77.6532	8.67146e-10	1.67892e-07
MYH11	16	15703135	15857028	-	ENSG00000133392	MYH11	protein_coding	4629	protein_coding	5.91808	3.15291	77.278	9.14008e-10	1.74859e-07
FCAR	19	54874235	54891420	+	ENSG00000186431	FCAR	protein_coding	2204	protein_coding	2.5868	5.45492	76.9823	9.52838e-10	1.80142e-07
FTH1	11	61959718	61967634	-	ENSG00000167996	FTH1	protein_coding	2495	protein_coding	1.54559	13.505	76.3741	1.03835e-09	1.94026e-07
SLCO4A1	20	62642503	62685785	+	ENSG00000101187	SLCO4A1	protein_coding	28231	protein_coding	3.27398	3.72487	75.945	1.1036e-09	2.03848e-07
IER3	6	30743199	30744548	-	ENSG00000137331	IER3	protein_coding	8870	protein_coding	2.0691	8.37456	75.7838	1.12923e-09	2.06213e-07
SEMA3C	7	80742538	80922359	-	ENSG00000075223	SEMA3C	protein_coding	10512	protein_coding	2.23254	4.77357	74.5569	1.34642e-09	2.43111e-07
SKIL	3	170357678	170396835	+	ENSG00000136603	SKIL	protein_coding	6498	protein_coding	1.07041	6.79841	74.3867	1.37992e-09	2.46392e-07
CCL23	17	36013056	36017972	-	ENSG00000274736	CCL23	protein_coding	6368	protein_coding	4.73092	3.21805	74.1677	1.42432e-09	2.51525e-07
NAMPTP1	10	36521721	36524234	-	ENSG00000229644	NAMPTP1	processed_pseudogene	646309	pseudo	3.02804	2.98201	73.4477	1.58141e-09	2.7623e-07
IL36G	2	112973203	112985658	+	ENSG00000136688	IL36G	protein_coding	56300	protein_coding	6.72926	3.02609	76.3983	1.87751e-09	3.19683e-07
HCST	19	35902529	35904377	+	ENSG00000126264	HCST	protein_coding	10870	protein_coding	-1.11827	5.58079	72.3597	1.85488e-09	3.19683e-07
GPR82	X	41724181	41730130	+	ENSG00000171657	GPR82	protein_coding	27197	protein_coding	-3.70077	2.72077	72.2331	1.88985e-09	3.19683e-07
MXD1	2	69897688	69942945	+	ENSG00000059728	MXD1	protein_coding	4084	protein_coding	2.10951	8.03624	71.8182	2.00943e-09	3.3637e-07
SPHK1	17	76376584	76387860	+	ENSG00000176170	SPHK1	protein_coding	8877	protein_coding	1.71746	6.26441	71.5376	2.09489e-09	3.4706e-07
AC106865.1	4	153640168	153681180	+	ENSG00000250771	AC106865.1	transcribed_unprocessed_pseudogene	100419170	pseudo	4.56876	5.61584	70.9812	2.27598e-09	3.73214e-07
CXCL8	4	73740541	73743716	+	ENSG00000169429	CXCL8	protein_coding	3576	protein_coding	6.57438	10.9752	70.6213	2.40199e-09	3.89899e-07
RASAL1	12	113098819	113136239	-	ENSG00000111344	RASAL1	protein_coding	8437	protein_coding	-3.13781	5.45863	70.4486	2.46507e-09	3.96136e-07
TREM2	6	41158506	41163186	-	ENSG00000095970	TREM2	protein_coding	54209	protein_coding	-7.02561	5.01176	70.1473	2.57944e-09	4.10412e-07
TRAF3IP2	6	111555381	111606906	-	ENSG00000056972	TRAF3IP2	protein_coding	10758	protein_coding	1.701	3.9203	69.6773	2.76926e-09	4.35065e-07
NCF4	22	36860988	36878017	+	ENSG00000100365	NCF4	protein_coding	4689	protein_coding	-1.00062	7.11266	69.5677	2.81561e-09	4.35065e-07
CEBPA-DT	19	33302857	33305054	+	ENSG00000267296	CEBPA-DT	lncRNA	80054	lncRNA	-3.30563	1.8513	69.5926	2.80503e-09	4.35065e-07
CDKN2B	9	22002903	22009305	-	ENSG00000147883	CDKN2B	protein_coding	1030	protein_coding	2.21924	3.43357	68.8069	3.1613e-09	4.8383e-07
DUSP1	5	172768096	172771195	-	ENSG00000120129	DUSP1	protein_coding	1843	protein_coding	2.31735	7.06931	68.654	3.23608e-09	4.90602e-07
MT1M	16	56632659	56633981	+	ENSG00000205364	MT1M	protein_coding	4499	protein_coding	6.46506	3.31913	90.4986	3.3614e-09	5.00164e-07
TOM1	22	35299275	35347992	+	ENSG00000100284	TOM1	protein_coding	10043	protein_coding	0.986276	7.11981	68.4381	3.34493e-09	5.00164e-07
RAB7B	1	205976740	206003461	-	ENSG00000276600	RAB7B	protein_coding	338382	protein_coding	-2.24591	5.7277	68.149	3.49686e-09	5.15547e-07
HAS1	19	51713112	51723994	-	ENSG00000105509	HAS1	protein_coding	3036	protein_coding	7.25919	1.32671	82.0924	3.62144e-09	5.29059e-07
AL355916.2	14	61535385	61545484	-	ENSG00000258926	AL355916.2	lncRNA		lncRNA	8.97427	0.301668	80.9814	4.11e-09	5.89711e-07
MRC2	17	62627670	62693597	+	ENSG00000011028	MRC2	protein_coding	9902	protein_coding	-2.01726	4.56765	67.1347	4.09082e-09	5.89711e-07
GRAMD1A	19	34994784	35026471	+	ENSG00000089351	GRAMD1A	protein_coding	57655	protein_coding	1.51589	7.8607	67.0113	4.17013e-09	5.93044e-07
SERPINB7	18	63752935	63805376	+	ENSG00000166396	SERPINB7	protein_coding	8710	protein_coding	10.6234	1.8395	111.235	4.61813e-09	6.34302e-07
ELOVL7	5	60751791	60844274	-	ENSG00000164181	ELOVL7	protein_coding	79993	protein_coding	4.26652	2.97381	66.3785	4.60343e-09	6.34302e-07
ADM	11	10305073	10307397	+	ENSG00000148926	ADM	protein_coding	133	protein_coding	2.49914	5.92006	66.3821	4.60081e-09	6.34302e-07
ALDH1A1	9	72900671	73080442	-	ENSG00000165092	ALDH1A1	protein_coding	216	protein_coding	-2.61599	6.45692	66.4715	4.53682e-09	6.34302e-07
CCL19	9	34689570	34691276	-	ENSG00000172724	CCL19	protein_coding	6363	protein_coding	5.92187	3.53508	65.5927	5.20956e-09	7.09471e-07
MMP19	12	55835433	55842966	-	ENSG00000123342	MMP19	protein_coding	4327	protein_coding	2.20796	6.99864	65.3471	5.41599e-09	7.25871e-07
FUCA2	6	143494812	143511720	-	ENSG00000001036	FUCA2	protein_coding	2519	protein_coding	-0.972472	5.90071	65.307	5.45053e-09	7.25871e-07
PAK1	11	77321707	77474635	-	ENSG00000149269	PAK1	protein_coding	5058	protein_coding	-1.12934	6.80629	65.2897	5.46549e-09	7.25871e-07
ZSWIM4	19	13795460	13832230	+	ENSG00000132003	ZSWIM4	protein_coding	65249	protein_coding	1.71993	5.59847	64.573	6.12606e-09	8.06932e-07
MMP1	11	102789919	102798160	-	ENSG00000196611	MMP1	protein_coding	4312	protein_coding	8.91694	3.6476	77.2556	6.34706e-09	8.29245e-07
CEACAM3	19	41796587	41811554	+	ENSG00000170956	CEACAM3	protein_coding	1084	protein_coding	2.33059	3.70964	64.0704	6.63978e-09	8.60495e-07
CTSL	9	87726109	87731469	+	ENSG00000135047	CTSL	protein_coding	1514	protein_coding	2.78929	9.97234	63.5962	7.16693e-09	9.2138e-07
IL36RN	2	113058638	113065382	+	ENSG00000136695	IL36RN	protein_coding	26525	protein_coding	7.81796	1.90259	66.5825	7.53629e-09	9.61176e-07
SNAI1	20	49982980	49988886	+	ENSG00000124216	SNAI1	protein_coding	6615	protein_coding	3.8768	1.71646	63.1251	7.73505e-09	9.78758e-07
HEY1	8	79764010	79767857	-	ENSG00000164683	HEY1	protein_coding	23462	protein_coding	5.27306	-0.768768	63.0148	7.87483e-09	9.88661e-07
STARD13	13	33103137	33350630	-	ENSG00000133121	STARD13	protein_coding	90627	protein_coding	-2.89478	3.82321	62.2066	8.98563e-09	1.11937e-06
MUCL1	12	54830518	54896008	+	ENSG00000172551	MUCL1	protein_coding	118430	protein_coding	8.49645	0.771579	69.0029	9.44659e-09	1.15883e-06
STEAP3	2	119223831	119265652	+	ENSG00000115107	STEAP3	protein_coding	55240	protein_coding	1.96849	5.34936	61.9104	9.43366e-09	1.15883e-06
BX255923.2	9	41100793	41119909	-	ENSG00000276462	BX255923.2	lncRNA	440896	lncRNA	2.97205	1.49159	61.7325	9.71429e-09	1.18264e-06
PLBD1	12	14503661	14567883	-	ENSG00000121316	PLBD1	protein_coding	79887	protein_coding	-2.36494	7.1977	61.1949	1.06174e-08	1.28287e-06
SERPINB2	18	63871692	63903888	+	ENSG00000197632	SERPINB2	protein_coding	5055	protein_coding	4.89767	7.05524	60.9339	1.10879e-08	1.32971e-06
IL17F	6	52236681	52244537	-	ENSG00000112116	IL17F	protein_coding	112744	protein_coding	11.9559	1.50578	116.254	1.14723e-08	1.35793e-06
TBC1D30	12	64780516	64881033	+	ENSG00000111490	TBC1D30	protein_coding	23329	protein_coding	1.31855	3.45355	60.7189	1.14921e-08	1.35793e-06
PAPLN	14	73237497	73274640	+	ENSG00000100767	PAPLN	protein_coding	89932	protein_coding	2.81168	4.57248	60.5959	1.17305e-08	1.36671e-06
RUSC2	9	35490111	35561898	+	ENSG00000198853	RUSC2	protein_coding	9853	protein_coding	1.45277	5.75378	60.5928	1.17365e-08	1.36671e-06
RYBP	3	72371825	72446621	-	ENSG00000163602	RYBP	protein_coding	23429	protein_coding	0.751808	6.1005	60.3076	1.23099e-08	1.42317e-06
SLC7A7	14	22773222	22829820	-	ENSG00000155465	SLC7A7	protein_coding	9056	protein_coding	1.35698	8.08782	59.9868	1.2991e-08	1.49118e-06
AL390719.1	1	1059708	1069355	+	ENSG00000217801	AL390719.1	transcribed_unprocessed_pseudogene	100288175	pseudo	2.66401	2.22363	59.9192	1.31396e-08	1.49754e-06
GFRA2	8	21690398	21812357	-	ENSG00000168546	GFRA2	protein_coding	2675	protein_coding	-4.07317	2.7578	59.8214	1.33577e-08	1.51167e-06
MAS1	6	159906690	159916530	+	ENSG00000130368	MAS1	protein_coding	4142	protein_coding	6.83641	1.79676	62.5021	1.40323e-08	1.57369e-06
HK2	2	74833981	74893359	+	ENSG00000159399	HK2	protein_coding	3099	protein_coding	1.67707	8.27052	59.5003	1.41015e-08	1.57369e-06
CXCL13	4	77511753	77611834	+	ENSG00000156234	CXCL13	protein_coding	10563	protein_coding	3.70229	1.84751	59.1795	1.4889e-08	1.65011e-06
FCRL4	1	157573747	157598085	-	ENSG00000163518	FCRL4	protein_coding	83417	protein_coding	3.12354	0.150202	61.7532	1.57772e-08	1.73658e-06
SOD2	6	159669069	159745186	-	ENSG00000112096	SOD2	protein_coding	6648	protein_coding	2.69019	10.4306	58.7638	1.59802e-08	1.74261e-06
CLEC4C	12	7729415	7751605	-	ENSG00000198178	CLEC4C	protein_coding	170482	protein_coding	-4.7169	-0.587564	65.2279	1.60489e-08	1.74261e-06
CARD9	9	136361903	136373681	-	ENSG00000187796	CARD9	protein_coding	64170	protein_coding	-2.18144	5.75159	58.1719	1.76833e-08	1.90718e-06
IGFN1	1	201190825	201228952	+	ENSG00000163395	IGFN1	protein_coding	91156	protein_coding	11.6946	1.96793	92.8803	1.82089e-08	1.95078e-06
C3	19	6677704	6730562	-	ENSG00000125730	C3	protein_coding	718	protein_coding	2.01087	8.64773	57.9412	1.83987e-08	1.95806e-06
AMPD3	11	10308313	10507579	+	ENSG00000133805	AMPD3	protein_coding	272	protein_coding	1.43947	7.13284	57.8792	1.85964e-08	1.96607e-06
SLC25A37	8	23528956	23575463	+	ENSG00000147454	SLC25A37	protein_coding	51312	protein_coding	2.22059	6.71473	57.4354	2.00781e-08	2.10886e-06
CEMIP	15	80779343	80951776	+	ENSG00000103888	CEMIP	protein_coding	57214	protein_coding	7.19782	5.92078	56.9839	2.17155e-08	2.25616e-06
AC025580.2	15	45448427	45513767	+	ENSG00000259354	AC025580.2	lncRNA		lncRNA	3.69763	1.93904	56.9573	2.18162e-08	2.25616e-06
SIGLEC5	19	51611927	51645545	-	ENSG00000105501	SIGLEC5	protein_coding	8778	protein_coding	2.62546	1.26151	56.8987	2.20403e-08	2.25616e-06
TGM5	15	43232590	43266928	-	ENSG00000104055	TGM5	protein_coding	9333	protein_coding	-3.10033	-0.2032	59.6512	2.20421e-08	2.25616e-06
ADAMDEC1	8	24384285	24406013	+	ENSG00000134028	ADAMDEC1	protein_coding	27299	protein_coding	2.44989	8.07522	56.6901	2.28573e-08	2.30045e-06
HIF1A	14	61695513	61748259	+	ENSG00000100644	HIF1A	protein_coding	3091	protein_coding	1.5411	8.75943	56.6783	2.29043e-08	2.30045e-06
GPX3	5	151020438	151028992	+	ENSG00000211445	GPX3	protein_coding	2878	protein_coding	-2.88973	3.6587	56.7093	2.27808e-08	2.30045e-06
RAB13	1	153981605	153986358	-	ENSG00000143545	RAB13	protein_coding	5872	protein_coding	1.95904	3.98438	56.5446	2.3446e-08	2.34024e-06
MN1	22	27748277	27801756	-	ENSG00000169184	MN1	protein_coding	4330	protein_coding	2.85511	3.43549	56.43	2.39216e-08	2.37296e-06
CES1	16	55802851	55833337	-	ENSG00000198848	CES1	protein_coding	1066	protein_coding	1.72059	7.41413	56.1857	2.49695e-08	2.46172e-06
AL031658.1	20	32005671	32031591	-	ENSG00000226239	AL031658.1	lncRNA		lncRNA	5.04374	1.22344	56.1339	2.5198e-08	2.4691e-06
LILRB1	19	54617158	54637528	+	ENSG00000104972	LILRB1	protein_coding	10859	protein_coding	1.76469	9.33613	55.8484	2.64976e-08	2.5807e-06
CHST15	10	124007668	124093598	-	ENSG00000182022	CHST15	protein_coding	51363	protein_coding	2.09613	6.25313	55.5972	2.77009e-08	2.66559e-06
CD300LB	17	74521174	74531475	-	ENSG00000178789	CD300LB	protein_coding	124599	protein_coding	-3.71122	5.71013	55.6235	2.75722e-08	2.66559e-06
GNA15	19	3136033	3163749	+	ENSG00000060558	GNA15	protein_coding	2769	protein_coding	1.34749	6.78068	55.4688	2.83378e-08	2.71065e-06
GCKR	2	27496839	27523684	+	ENSG00000084734	GCKR	protein_coding	2646	protein_coding	7.78919	0.319203	65.082	2.96889e-08	2.82308e-06
DTX2	7	76461676	76505995	+	ENSG00000091073	DTX2	protein_coding	113878	protein_coding	1.0039	5.76473	54.8887	3.14185e-08	2.95261e-06
WTAP	6	159725585	159756319	+	ENSG00000146457	WTAP	protein_coding	9589	protein_coding	0.76655	7.30487	54.9034	3.1336e-08	2.95261e-06
ETV3	1	157121191	157138474	-	ENSG00000117036	ETV3	protein_coding	2117	protein_coding	0.97656	6.29232	54.7892	3.19822e-08	2.9881e-06
PLAUR	19	43646095	43670547	-	ENSG00000011422	PLAUR	protein_coding	5329	protein_coding	2.87557	7.98657	54.578	3.32138e-08	3.0675e-06
RNF144B	6	18387350	18468874	+	ENSG00000137393	RNF144B	protein_coding	255488	protein_coding	1.61291	6.56983	54.5943	3.31171e-08	3.0675e-06
SLC11A1	2	218382029	218396894	+	ENSG00000018280	SLC11A1	protein_coding	6556	protein_coding	2.7001	8.7463	54.215	3.54517e-08	3.25548e-06
SGK1	6	134169246	134318112	-	ENSG00000118515	SGK1	protein_coding	6446	protein_coding	-1.29838	8.8154	54.0344	3.66243e-08	3.34405e-06
SCN1B	19	35030470	35040449	+	ENSG00000105711	SCN1B	protein_coding	6324	protein_coding	2.41217	2.23775	53.7985	3.82185e-08	3.46989e-06
ZBTB17	1	15941869	15976132	-	ENSG00000116809	ZBTB17	protein_coding	7709	protein_coding	0.831491	5.95258	53.7258	3.87248e-08	3.49611e-06
DNER	2	229357629	229714555	-	ENSG00000187957	DNER	protein_coding	92737	protein_coding	6.12358	0.755249	53.5116	4.02586e-08	3.5942e-06
ZNRF1	16	74999024	75110994	+	ENSG00000186187	ZNRF1	protein_coding	84937	protein_coding	1.67383	3.73376	53.5134	4.02449e-08	3.5942e-06
LINC01093	4	184892858	184899553	-	ENSG00000249173	LINC01093	lncRNA	100506229	lncRNA	6.28691	1.44387	55.6813	4.24158e-08	3.74518e-06
DOK2	8	21908873	21913690	-	ENSG00000147443	DOK2	protein_coding	9046	protein_coding	-1.3278	7.52892	53.2376	4.23151e-08	3.74518e-06
SPACA6	19	51689128	51712387	+	ENSG00000182310	SPACA6	protein_coding	147650	protein_coding	1.92729	2.91523	53.0793	4.35544e-08	3.80391e-06
CD1D	1	158179947	158184896	+	ENSG00000158473	CD1D	protein_coding	912	protein_coding	-2.58301	3.72668	53.0996	4.33931e-08	3.80391e-06
GSDME	7	24698355	24757940	-	ENSG00000105928	GSDME	protein_coding	1687	protein_coding	2.05142	5.56077	52.6992	4.6691e-08	4.05032e-06
TGIF1	18	3411608	3459978	+	ENSG00000177426	TGIF1	protein_coding	7050	protein_coding	0.635499	6.12004	52.6772	4.68799e-08	4.05032e-06
PLOD1	1	11934205	11975538	+	ENSG00000083444	PLOD1	protein_coding	5351	protein_coding	-1.0568	6.4707	52.3801	4.95105e-08	4.25472e-06
PIK3AP1	10	96593315	96720514	-	ENSG00000155629	PIK3AP1	protein_coding	118788	protein_coding	1.28855	8.8346	52.0953	5.2181e-08	4.46037e-06
ROM1	11	62611722	62615120	+	ENSG00000149489	ROM1	protein_coding	6094	protein_coding	1.61007	1.10082	52.0039	5.30699e-08	4.46862e-06
ST3GAL2	16	70375977	70439237	-	ENSG00000157350	ST3GAL2	protein_coding	6483	protein_coding	0.859609	6.51634	52.0423	5.26945e-08	4.46862e-06
MNDA	1	158831351	158849506	+	ENSG00000163563	MNDA	protein_coding	4332	protein_coding	-2.56152	7.89531	51.9997	5.31118e-08	4.46862e-06
MS4A6A	11	60172014	60184666	-	ENSG00000110077	MS4A6A	protein_coding	64231	protein_coding	-4.5709	6.90172	51.948	5.36224e-08	4.48808e-06
PDE4A	19	10416773	10469630	+	ENSG00000065989	PDE4A	protein_coding	5141	protein_coding	0.826794	6.1632	51.8652	5.44511e-08	4.53383e-06
RNASE1	14	20801228	20802855	-	ENSG00000129538	RNASE1	protein_coding	6035	protein_coding	-5.99702	6.34856	51.192	6.17183e-08	5.11244e-06
BACE1	11	117285207	117316259	-	ENSG00000186318	BACE1	protein_coding	23621	protein_coding	-2.22432	3.07482	50.9875	6.41256e-08	5.28461e-06
AC245297.1	1	149197992	149321732	-	ENSG00000215861	AC245297.1	transcribed_unprocessed_pseudogene		pseudo	2.11273	4.85243	50.9481	6.46007e-08	5.2966e-06
LRRC38	1	13474973	13514003	-	ENSG00000162494	LRRC38	protein_coding	126755	protein_coding	8.82068	-0.618758	108.915	6.66201e-08	5.43444e-06
TGFBI	5	136028988	136063818	+	ENSG00000120708	TGFBI	protein_coding	7045	protein_coding	-2.50872	10.1249	50.6784	6.79573e-08	5.51552e-06
MAP3K4	6	160991727	161117385	+	ENSG00000085511	MAP3K4	protein_coding	4216	protein_coding	0.930103	5.57754	50.5764	6.92748e-08	5.5942e-06
HMGN2P46	15	45511136	45586290	+	ENSG00000179362	HMGN2P46	transcribed_processed_pseudogene		pseudo	3.50868	2.57821	50.5425	6.97183e-08	5.60186e-06
LRRC25	19	18391137	18397622	-	ENSG00000175489	LRRC25	protein_coding	126364	protein_coding	1.12025	7.62973	50.1304	7.53639e-08	5.99553e-06
CD160	1	145719471	145739288	+	ENSG00000117281	CD160	protein_coding	11126	protein_coding	-2.69524	0.455783	50.1407	7.52168e-08	5.99553e-06
AL031590.1	22	39242188	39279897	+	ENSG00000284633	AL031590.1	lncRNA		lncRNA	2.72877	2.31383	49.9238	7.83759e-08	6.20444e-06
IL24	1	206897443	206904139	+	ENSG00000162892	IL24	protein_coding	11009	protein_coding	5.64038	2.45468	51.8851	8.17779e-08	6.44201e-06
ASGR1	17	7173431	7179564	-	ENSG00000141505	ASGR1	protein_coding	432	protein_coding	-2.86758	3.889	49.5144	8.47324e-08	6.64219e-06
LIMK2	22	31212239	31280080	+	ENSG00000182541	LIMK2	protein_coding	3985	protein_coding	2.64139	6.41262	49.1037	9.16634e-08	7.15063e-06
OLIG2	21	33025935	33029196	+	ENSG00000205927	OLIG2	protein_coding	10215	protein_coding	5.20437	3.27143	49.0629	9.2386e-08	7.17219e-06
CXCL1	4	73869393	73871308	+	ENSG00000163739	CXCL1	protein_coding	2919	protein_coding	6.89381	8.41027	49.0092	9.33425e-08	7.21161e-06
CAMP	3	48223347	48225491	+	ENSG00000164047	CAMP	protein_coding	820	protein_coding	-6.00919	0.649445	56.8064	9.63447e-08	7.40794e-06
BIRC2	11	102347211	102378670	+	ENSG00000110330	BIRC2	protein_coding	329	protein_coding	0.622079	6.59645	48.6333	1.00356e-07	7.65651e-06
RBP7	1	9997206	10016021	+	ENSG00000162444	RBP7	protein_coding	116362	protein_coding	-3.47932	1.38586	48.6243	1.0053e-07	7.65651e-06
AIFM3	22	20965108	20981360	+	ENSG00000183773	AIFM3	protein_coding	150209	protein_coding	-2.06689	2.75082	48.4996	1.02984e-07	7.80635e-06
TREML3P	6	41208713	41217947	-	ENSG00000184106	TREML3P	transcribed_unprocessed_pseudogene	340206	pseudo	4.53651	0.576242	48.4412	1.04155e-07	7.85806e-06
CHST2	3	143119771	143124014	+	ENSG00000175040	CHST2	protein_coding	9435	protein_coding	1.11933	6.24811	48.0715	1.11904e-07	8.40322e-06
IRAK3	12	66189195	66254622	+	ENSG00000090376	IRAK3	protein_coding	11213	protein_coding	1.06691	7.63943	47.9185	1.15289e-07	8.61715e-06
FCN1	9	134903232	134917912	-	ENSG00000085265	FCN1	protein_coding	2219	protein_coding	-5.19191	9.77514	47.8759	1.16251e-07	8.64883e-06
CPD	17	30378927	30469989	+	ENSG00000108582	CPD	protein_coding	1362	protein_coding	1.02471	6.88281	47.8198	1.1753e-07	8.70375e-06
COL8A2	1	36095239	36125222	-	ENSG00000171812	COL8A2	protein_coding	1296	protein_coding	-2.61794	4.76317	47.7759	1.18543e-07	8.73844e-06
TM9SF4	20	32109714	32167258	+	ENSG00000101337	TM9SF4	protein_coding	9777	protein_coding	0.529082	6.68298	47.6773	1.2085e-07	8.86788e-06
CYP3A5	7	99648194	99679998	-	ENSG00000106258	CYP3A5	protein_coding	1577	protein_coding	6.56341	1.6898	59.2222	1.21924e-07	8.89481e-06
GAS2L3	12	100573683	100628288	+	ENSG00000139354	GAS2L3	protein_coding	283431	protein_coding	-1.24529	4.48877	47.6154	1.22324e-07	8.89481e-06
LINC01181	8	103121032	103132966	+	ENSG00000250929	LINC01181	lncRNA		lncRNA	5.67277	0.585175	47.5072	1.24944e-07	9.00611e-06
AL031123.1	6	6692741	6739030	-	ENSG00000226281	AL031123.1	lncRNA		lncRNA	-4.18204	1.38521	47.5059	1.24976e-07	9.00611e-06
SERPINB9	6	2887270	2903309	-	ENSG00000170542	SERPINB9	protein_coding	5272	protein_coding	1.50128	7.44625	47.3797	1.28109e-07	9.1907e-06
GPR137B	1	236142505	236221865	+	ENSG00000077585	GPR137B	protein_coding	7107	protein_coding	2.08568	6.30057	47.2464	1.31512e-07	9.3101e-06
TNIP1	5	151029945	151093577	-	ENSG00000145901	TNIP1	protein_coding	10318	protein_coding	1.65089	8.86747	47.2619	1.31111e-07	9.3101e-06
ASGR2	17	7101322	7115700	-	ENSG00000161944	ASGR2	protein_coding	433	protein_coding	-3.05542	3.97506	47.2877	1.30447e-07	9.3101e-06
PMFBP1	16	72112157	72176878	-	ENSG00000118557	PMFBP1	protein_coding	83449	protein_coding	-1.90626	3.27066	47.1561	1.33869e-07	9.37677e-06
AC108925.1	8	127663280	127670990	-	ENSG00000286010	AC108925.1	lncRNA		lncRNA	-2.58365	-0.00572157	63.725	1.3339e-07	9.37677e-06
CD163L1	12	7346685	7479897	-	ENSG00000177675	CD163L1	protein_coding	283316	protein_coding	-3.39134	3.39671	47.1435	1.34204e-07	9.37677e-06
CEP135	4	55948871	56033361	+	ENSG00000174799	CEP135	protein_coding	9662	protein_coding	1.08627	5.38723	47.0417	1.36922e-07	9.52528e-06
FGF2	4	122826708	122898236	+	ENSG00000138685	FGF2	protein_coding	2247	protein_coding	6.01752	-1.62063	54.3852	1.39182e-07	9.55838e-06
SLC1A2	11	35251205	35420063	-	ENSG00000110436	SLC1A2	protein_coding	6506	protein_coding	4.74794	1.92297	46.9791	1.38625e-07	9.55838e-06
LRP3	19	33177603	33208864	+	ENSG00000130881	LRP3	protein_coding	4037	protein_coding	-1.9796	2.86351	46.9927	1.38253e-07	9.55838e-06
ACOD1	13	76948511	76958638	+	ENSG00000102794	ACOD1	protein_coding	730249	protein_coding	6.20299	6.5431	46.9307	1.39956e-07	9.57061e-06
WNT5A	3	55465715	55490539	-	ENSG00000114251	WNT5A	protein_coding	7474	protein_coding	4.24067	4.1369	46.881	1.41338e-07	9.57635e-06
BAALC	8	103140713	103230305	+	ENSG00000164929	BAALC	protein_coding	79870	protein_coding	3.22333	2.44833	46.8212	1.4302e-07	9.57635e-06
CYSTM1	5	140175156	140282052	+	ENSG00000120306	CYSTM1	protein_coding	84418	protein_coding	1.32704	5.18042	46.8397	1.42498e-07	9.57635e-06
RAPH1	2	203394345	203535335	-	ENSG00000173166	RAPH1	protein_coding	65059	protein_coding	-1.46893	4.82726	46.8619	1.41872e-07	9.57635e-06
NRG1	8	31639222	32855666	+	ENSG00000157168	NRG1	protein_coding	3084	protein_coding	-5.05629	1.98513	46.8969	1.40896e-07	9.57635e-06
GPX1	3	49357176	49358358	-	ENSG00000233276	GPX1	polymorphic_pseudogene	2876	pseudo	-1.28716	9.07865	46.6281	1.486e-07	9.9087e-06
HLA-DMB	6	32934629	32941028	-	ENSG00000242574	HLA-DMB	protein_coding	3109	protein_coding	-1.68302	8.47208	46.5439	1.51102e-07	1.00339e-05
KYNU	2	142877657	143055833	+	ENSG00000115919	KYNU	protein_coding	8942	protein_coding	1.67835	7.81985	46.5229	1.51733e-07	1.00344e-05
LIPA	10	89213569	89414557	-	ENSG00000107798	LIPA	protein_coding	3988	protein_coding	-2.0123	9.84064	46.1696	1.62797e-07	1.07219e-05
EPS8	12	15620134	15882329	-	ENSG00000151491	EPS8	protein_coding	2059	protein_coding	-2.48533	3.13983	45.5022	1.86111e-07	1.2201e-05
RNASE6	14	20781268	20782467	+	ENSG00000169413	RNASE6	protein_coding	6039	protein_coding	-3.56713	6.30864	45.4845	1.86773e-07	1.2201e-05
TNFAIP3	6	137867214	137883312	+	ENSG00000118503	TNFAIP3	protein_coding	7128	protein_coding	1.04022	8.6565	45.0778	2.0277e-07	1.31924e-05
DZIP1L	3	138061990	138115818	-	ENSG00000158163	DZIP1L	protein_coding	199221	protein_coding	-2.95704	2.32649	45.0575	2.03609e-07	1.31935e-05
IRAK2	3	10164919	10243745	+	ENSG00000134070	IRAK2	protein_coding	3656	protein_coding	2.18998	5.20037	44.8294	2.13257e-07	1.37081e-05
OSBPL3	7	24796540	24981634	-	ENSG00000070882	OSBPL3	protein_coding	26031	protein_coding	-0.732532	5.68493	44.8353	2.13003e-07	1.37081e-05
AC097709.1	4	73997933	74007682	+	ENSG00000287037	AC097709.1	lncRNA		lncRNA	5.26029	-1.11225	51.5404	2.17717e-07	1.39391e-05
CDYL2	16	80597907	80804598	-	ENSG00000166446	CDYL2	protein_coding	124359	protein_coding	1.54497	4.19505	44.2932	2.37918e-07	1.5172e-05
MSANTD3	9	100427156	100451711	+	ENSG00000066697	MSANTD3	protein_coding	91283	protein_coding	2.18647	3.94399	44.2532	2.39877e-07	1.52364e-05
SLC7A11	4	138164097	138242349	-	ENSG00000151012	SLC7A11	protein_coding	23657	protein_coding	2.40588	8.33388	43.952	2.55185e-07	1.6145e-05
AC245884.12	19	54296194	54296252	-	ENSG00000276758	AC245884.12	unprocessed_pseudogene		pseudo	3.78717	3.69893	43.8061	2.62974e-07	1.65266e-05
AP000944.7	11	65305406	65314244	-	ENSG00000287917	AP000944.7	lncRNA		lncRNA	3.29799	0.872233	43.8006	2.63274e-07	1.65266e-05
RTN1	14	59595976	59870776	-	ENSG00000139970	RTN1	protein_coding	6252	protein_coding	-1.6293	6.29114	43.7562	2.65695e-07	1.66137e-05
TMIGD3	1	111483348	111563962	-	ENSG00000121933	TMIGD3	protein_coding	57413	protein_coding	-2.58901	1.79861	43.6358	2.72386e-07	1.6966e-05
TCEAL9	X	103356489	103358462	+	ENSG00000185222	TCEAL9	protein_coding	51186	protein_coding	1.99247	3.29809	43.51	2.79571e-07	1.73464e-05
ZNF503	10	75397830	75401764	-	ENSG00000165655	ZNF503	protein_coding	84858	protein_coding	-1.93027	3.28641	43.4746	2.81629e-07	1.74068e-05
TBC1D9	4	140620782	140756385	-	ENSG00000109436	TBC1D9	protein_coding	23158	protein_coding	1.33264	6.92647	43.3654	2.8808e-07	1.77374e-05
OTULIN	5	14664664	14699850	+	ENSG00000154124	OTULIN	protein_coding	90268	protein_coding	0.530785	5.69394	43.2009	2.98092e-07	1.82837e-05
HLA-DMA	6	32948613	32969094	-	ENSG00000204257	HLA-DMA	protein_coding	3108	protein_coding	-1.56676	8.47556	43.1824	2.99246e-07	1.82847e-05
AC010883.2	2	43128819	43131999	+	ENSG00000286796	AC010883.2	lncRNA		lncRNA	-3.08562	1.24479	42.9511	3.14024e-07	1.9115e-05
ARNT2	15	80404350	80597933	+	ENSG00000172379	ARNT2	protein_coding	9915	protein_coding	4.97304	5.24889	42.9302	3.15399e-07	1.91263e-05
OPHN1	X	68042344	68433913	-	ENSG00000079482	OPHN1	protein_coding	4983	protein_coding	-2.15615	2.16014	42.7957	3.24386e-07	1.95973e-05
SESN2	1	28259518	28282491	+	ENSG00000130766	SESN2	protein_coding	83667	protein_coding	0.860775	4.4288	42.6301	3.35836e-07	2.0213e-05
FUCA1	1	23845077	23868294	-	ENSG00000179163	FUCA1	protein_coding	2517	protein_coding	-2.78738	9.37453	42.3815	3.53845e-07	2.12175e-05
MTF1	1	37809574	37859592	-	ENSG00000188786	MTF1	protein_coding	4520	protein_coding	1.52929	6.82508	42.2663	3.62535e-07	2.16577e-05
FGD4	12	32399529	32646050	+	ENSG00000139132	FGD4	protein_coding	121512	protein_coding	-1.26817	5.37899	42.2264	3.65599e-07	2.17599e-05
SOX5	12	23529504	24562544	-	ENSG00000134532	SOX5	protein_coding	6660	protein_coding	4.20403	1.45863	42.0276	3.81282e-07	2.25721e-05
HEATR3	16	50065970	50107272	+	ENSG00000155393	HEATR3	protein_coding	55027	protein_coding	-0.66117	5.07786	42.018	3.82055e-07	2.25721e-05
DUSP4	8	29333064	29350684	-	ENSG00000120875	DUSP4	protein_coding	1846	protein_coding	2.80943	4.6569	41.9939	3.84009e-07	2.26045e-05
PTPN1	20	50510321	50585241	+	ENSG00000196396	PTPN1	protein_coding	5770	protein_coding	1.24292	7.70969	41.8335	3.97285e-07	2.33006e-05
NIPAL1	4	47914142	48040173	+	ENSG00000163293	NIPAL1	protein_coding	152519	protein_coding	-3.06368	0.615733	41.6128	4.16354e-07	2.43302e-05
C1orf162	1	111473792	111478512	+	ENSG00000143110	C1orf162	protein_coding	128346	protein_coding	-1.43224	6.64371	41.5403	4.22834e-07	2.46194e-05
CXCR1	2	218162841	218166962	-	ENSG00000163464	CXCR1	protein_coding	3577	protein_coding	-2.44126	0.597589	41.4917	4.27233e-07	2.47857e-05
PPP1R3B	8	9136255	9151574	-	ENSG00000173281	PPP1R3B	protein_coding	79660	protein_coding	1.13547	4.17164	41.4214	4.33687e-07	2.50696e-05
FAAH2	X	57286706	57489196	+	ENSG00000165591	FAAH2	protein_coding	158584	protein_coding	1.48518	1.54372	42.9768	4.37067e-07	2.50845e-05
CD180	5	67179613	67196799	-	ENSG00000134061	CD180	protein_coding	4064	protein_coding	-2.3549	6.7727	41.3949	4.36152e-07	2.50845e-05
FIGNL1	7	50444128	50542535	-	ENSG00000132436	FIGNL1	protein_coding	63979	protein_coding	1.08269	3.86554	41.355	4.39888e-07	2.51513e-05
CD33	19	51225064	51243860	+	ENSG00000105383	CD33	protein_coding	945	protein_coding	-1.20562	5.70509	41.3393	4.41361e-07	2.51513e-05
ARID5A	2	96536743	96552634	+	ENSG00000196843	ARID5A	protein_coding	10865	protein_coding	0.972029	7.12687	41.2511	4.49766e-07	2.55397e-05
FJX1	11	35618460	35620865	+	ENSG00000179431	FJX1	protein_coding	24147	protein_coding	3.09778	0.657751	41.1776	4.56899e-07	2.58534e-05
HS3ST3B1	17	14301081	14349404	+	ENSG00000125430	HS3ST3B1	protein_coding	9953	protein_coding	2.13452	5.78736	41.138	4.60792e-07	2.59822e-05
LPAR6	13	48389567	48444704	-	ENSG00000139679	LPAR6	protein_coding	10161	protein_coding	-1.12909	6.94144	41.1122	4.6334e-07	2.60345e-05
LPAR3	1	84811602	84893206	-	ENSG00000171517	LPAR3	protein_coding	23566	protein_coding	3.35357	-0.610124	41.0815	4.66399e-07	2.61151e-05
KIF3B	20	32277651	32335011	+	ENSG00000101350	KIF3B	protein_coding	9371	protein_coding	0.743941	5.14493	40.9452	4.80255e-07	2.67559e-05
ITGAM	16	31259967	31332892	+	ENSG00000169896	ITGAM	protein_coding	3684	protein_coding	-1.94387	6.88823	40.9363	4.81174e-07	2.67559e-05
MGST1	12	16347142	16609259	+	ENSG00000008394	MGST1	protein_coding	4257	protein_coding	1.81449	5.23979	40.8371	4.91547e-07	2.72385e-05
ZC3H12A	1	37474580	37484377	+	ENSG00000163874	ZC3H12A	protein_coding	80149	protein_coding	1.74081	6.88526	40.7966	4.95857e-07	2.73829e-05
NDST1	5	150485818	150558211	+	ENSG00000070614	NDST1	protein_coding	3340	protein_coding	1.26757	6.08754	40.5516	5.22768e-07	2.86719e-05
GALNT6	12	51351247	51392867	-	ENSG00000139629	GALNT6	protein_coding	11226	protein_coding	1.02374	5.66538	40.56	5.21819e-07	2.86719e-05
SLCO2B1	11	75100563	75206549	+	ENSG00000137491	SLCO2B1	protein_coding	11309	protein_coding	-2.24297	7.68767	40.4905	5.29715e-07	2.89542e-05
OLFML3	1	113979391	114035572	+	ENSG00000116774	OLFML3	protein_coding	56944	protein_coding	-3.52743	-0.58095	40.2213	5.61557e-07	3.05906e-05
IGLON5	19	51311848	51330354	+	ENSG00000142549	IGLON5	protein_coding	402665	protein_coding	3.93286	-1.4842	41.6946	5.66307e-07	3.07451e-05
CD302	2	159768628	159798255	-	ENSG00000241399	CD302	protein_coding	9936	protein_coding	-2.67631	6.21392	40.1322	5.72537e-07	3.09787e-05
TLR2	4	153684070	153705702	+	ENSG00000137462	TLR2	protein_coding	7097	protein_coding	1.34815	7.73892	40.1148	5.747e-07	3.09914e-05
ADAMTS2	5	179110853	179345461	-	ENSG00000087116	ADAMTS2	protein_coding	9509	protein_coding	2.25868	0.78689	40.0268	5.85819e-07	3.14853e-05
RRAD	16	66921679	66925536	-	ENSG00000166592	RRAD	protein_coding	6236	protein_coding	3.74386	0.124595	40.0065	5.88408e-07	3.15191e-05
ME1	6	83210402	83431051	-	ENSG00000065833	ME1	protein_coding	4199	protein_coding	-1.83647	5.17327	39.9155	6.00209e-07	3.20444e-05
MT2A	16	56608584	56609497	+	ENSG00000125148	MT2A	protein_coding	4502	protein_coding	3.72647	7.06827	39.7636	6.20455e-07	3.30156e-05
CRYZL2P	1	178006136	178037950	-	ENSG00000242193	CRYZL2P	transcribed_unitary_pseudogene	730102	pseudo	-2.31449	2.12435	39.7393	6.2376e-07	3.30819e-05
IL1B	2	112829751	112836816	-	ENSG00000125538	IL1B	protein_coding	3553	protein_coding	6.13833	10.3595	39.6501	6.36068e-07	3.36237e-05
LTF	3	46435645	46485234	-	ENSG00000012223	LTF	protein_coding	4057	protein_coding	-2.03299	4.24583	39.6103	6.41628e-07	3.38064e-05
PLEKHG2	19	39412669	39428415	+	ENSG00000090924	PLEKHG2	protein_coding	64857	protein_coding	1.14432	6.56785	39.5335	6.52536e-07	3.42688e-05
ST3GAL1	8	133454848	133571940	-	ENSG00000008513	ST3GAL1	protein_coding	6482	protein_coding	1.11848	8.97349	39.4216	6.68762e-07	3.50065e-05
DUSP10	1	221701424	221742089	-	ENSG00000143507	DUSP10	protein_coding	11221	protein_coding	1.01981	5.72277	39.2646	6.92274e-07	3.61196e-05
RPL7AP64	17	7140930	7141592	+	ENSG00000213876	RPL7AP64	processed_pseudogene	728486	pseudo	-3.79747	3.13341	39.2496	6.94571e-07	3.61222e-05
FGL2	7	77193369	77199848	-	ENSG00000127951	FGL2	protein_coding	10875	protein_coding	-2.77299	9.10967	39.0863	7.20049e-07	3.73264e-05
GPC4	X	133300103	133415489	-	ENSG00000076716	GPC4	protein_coding	2239	protein_coding	-2.83643	1.84258	38.9175	7.47447e-07	3.86221e-05
ATP2C1	3	130850595	131016712	+	ENSG00000017260	ATP2C1	protein_coding	27032	protein_coding	0.788506	7.15883	38.8653	7.56136e-07	3.89459e-05
RAB3IL1	11	61897301	61920269	-	ENSG00000167994	RAB3IL1	protein_coding	5866	protein_coding	-2.72845	3.45497	38.7178	7.81302e-07	4.01135e-05
LYZ	12	69348341	69354234	+	ENSG00000090382	LYZ	protein_coding	4069	protein_coding	-2.30968	12.3928	38.5766	8.06229e-07	4.12615e-05
STAC3	12	57243453	57251188	-	ENSG00000185482	STAC3	protein_coding	246329	protein_coding	-1.66751	4.21484	38.3519	8.47649e-07	4.32436e-05
FAAH	1	46394317	46413848	+	ENSG00000117480	FAAH	protein_coding	2166	protein_coding	-0.921807	3.19407	38.3315	8.51528e-07	4.3304e-05
TNIP3	4	121131408	121227466	-	ENSG00000050730	TNIP3	protein_coding	79931	protein_coding	4.67207	6.1271	38.1628	8.84285e-07	4.4828e-05
DLL1	6	170282206	170306565	-	ENSG00000198719	DLL1	protein_coding	28514	protein_coding	2.14654	4.37185	38.05	9.06936e-07	4.58316e-05
ATP6V0A1	17	42458844	42522611	+	ENSG00000033627	ATP6V0A1	protein_coding	535	protein_coding	-1.03462	7.36918	37.8532	9.47949e-07	4.77541e-05
LYN	8	55879835	56014169	+	ENSG00000254087	LYN	protein_coding	4067	protein_coding	1.46041	9.32884	37.758	9.68497e-07	4.84852e-05
PTK2	8	140657900	141002216	-	ENSG00000169398	PTK2	protein_coding	5747	protein_coding	1.17898	2.91197	37.7634	9.67316e-07	4.84852e-05
MAN2B1	19	12646511	12666742	-	ENSG00000104774	MAN2B1	protein_coding	4125	protein_coding	-0.805652	8.40113	37.499	1.02686e-06	5.12475e-05
CCDC112	5	115267190	115296693	-	ENSG00000164221	CCDC112	protein_coding	153733	protein_coding	-1.00841	3.98431	37.4213	1.04509e-06	5.19956e-05
FERMT2	14	52857268	52952435	-	ENSG00000073712	FERMT2	protein_coding	10979	protein_coding	3.77543	1.06907	37.37	1.0573e-06	5.24407e-05
SLC46A1	17	28394642	28407197	-	ENSG00000076351	SLC46A1	protein_coding	113235	protein_coding	-2.6149	5.64716	37.3252	1.0681e-06	5.28134e-05
AC093151.6	1	41302932	41306148	-	ENSG00000286640	AC093151.6	transcribed_unprocessed_pseudogene		pseudo	-3.2501	-0.377875	58.7931	1.07453e-06	5.29683e-05
MGST2	4	139665768	139740745	+	ENSG00000085871	MGST2	protein_coding	4258	protein_coding	-2.00149	3.4757	37.2654	1.0827e-06	5.32081e-05
LILRA1	19	54593582	54602381	+	ENSG00000104974	LILRA1	protein_coding	11024	protein_coding	2.16394	6.42928	37.1352	1.11524e-06	5.4474e-05
SIGLEC16	19	49969673	49975814	+	ENSG00000161643	SIGLEC16	transcribed_unprocessed_pseudogene	400709	pseudo	-2.46598	1.477	37.1432	1.11321e-06	5.4474e-05
AC083837.1	8	78805293	78956082	+	ENSG00000285744	AC083837.1	lncRNA		lncRNA	2.70257	1.79819	36.9505	1.16319e-06	5.64727e-05
SOX4	6	21593751	21598619	+	ENSG00000124766	SOX4	protein_coding	6659	protein_coding	1.32323	3.10071	36.956	1.16175e-06	5.64727e-05
SLC24A3	20	19212642	19722926	+	ENSG00000185052	SLC24A3	protein_coding	57419	protein_coding	3.72211	1.35161	36.9313	1.16832e-06	5.65508e-05
DOCK4	7	111726110	112206411	-	ENSG00000128512	DOCK4	protein_coding	9732	protein_coding	1.41166	7.77488	36.9176	1.17197e-06	5.65572e-05
CD9	12	6199715	6238271	+	ENSG00000010278	CD9	protein_coding	928	protein_coding	-2.93699	8.20445	36.8743	1.18364e-06	5.69493e-05
CXCL5	4	73995642	73998677	-	ENSG00000163735	CXCL5	protein_coding	6374	protein_coding	6.978	9.36563	36.797	1.20473e-06	5.77909e-05
CCL3L1	17	36194869	36196758	-	ENSG00000276085	CCL3L1	protein_coding	6349	protein_coding	3.93491	6.86571	36.7116	1.22854e-06	5.85833e-05
SIGLEC14	19	51642553	51646801	-	ENSG00000254415	SIGLEC14	protein_coding	100049587	protein_coding	1.55041	4.88162	36.7181	1.2267e-06	5.85833e-05
ENPP1	6	131808016	131895155	+	ENSG00000197594	ENPP1	protein_coding	5167	protein_coding	2.95492	-1.06672	37.9831	1.23377e-06	5.8659e-05
HPSE	4	83292461	83335153	-	ENSG00000173083	HPSE	protein_coding	10855	protein_coding	2.04039	6.07625	36.6364	1.24989e-06	5.92501e-05
ADA2	22	17178790	17258235	-	ENSG00000093072	ADA2	protein_coding	51816	protein_coding	-1.21895	9.68899	36.6072	1.25829e-06	5.94726e-05
AL121899.4	20	2206683	2207397	-	ENSG00000287561	AL121899.4	lncRNA		lncRNA	4.28588	0.960955	36.5503	1.27483e-06	6.00777e-05
FNDC3B	3	172039578	172401669	+	ENSG00000075420	FNDC3B	protein_coding	64778	protein_coding	1.61022	7.28942	36.3443	1.33672e-06	6.26433e-05
PTGIR	19	46620468	46625089	-	ENSG00000160013	PTGIR	protein_coding	5739	protein_coding	1.60661	6.17092	36.3432	1.33707e-06	6.26433e-05
TLR7	X	12867072	12890361	+	ENSG00000196664	TLR7	protein_coding	51284	protein_coding	-2.25788	5.85424	36.2699	1.35985e-06	6.35256e-05
OSCAR	19	54094668	54102692	-	ENSG00000170909	OSCAR	protein_coding	126014	protein_coding	0.837653	6.44092	36.1304	1.40437e-06	6.54152e-05
VAV1	19	6772708	6857366	+	ENSG00000141968	VAV1	protein_coding	7409	protein_coding	0.539284	7.3702	36.1017	1.41375e-06	6.56616e-05
MAGED2	X	54807599	54816015	+	ENSG00000102316	MAGED2	protein_coding	10916	protein_coding	0.592891	6.35637	35.9714	1.45704e-06	6.72835e-05
PNPO	17	47941506	47949308	+	ENSG00000108439	PNPO	protein_coding	55163	protein_coding	-0.617972	4.18391	35.9796	1.45429e-06	6.72835e-05
FTH1P2	1	228687415	228687826	+	ENSG00000234975	FTH1P2	processed_pseudogene	2497	pseudo	1.55114	2.45949	35.946	1.46566e-06	6.74875e-05
MIR503HG	X	134543119	134546642	-	ENSG00000223749	MIR503HG	lncRNA		lncRNA	-2.37431	1.01296	35.8032	1.51505e-06	6.95624e-05
PILRA	7	100367530	100400096	+	ENSG00000085514	PILRA	protein_coding	29992	protein_coding	1.13605	8.33195	35.754	1.5325e-06	7.01629e-05
FAM124A	13	51222334	51284241	+	ENSG00000150510	FAM124A	protein_coding	220108	protein_coding	5.72777	2.59039	35.7007	1.55164e-06	7.08378e-05
CCL3	17	36088256	36090169	-	ENSG00000277632	CCL3	protein_coding	6348	protein_coding	4.08922	8.22323	35.3279	1.69276e-06	7.66999e-05
NCS1	9	130172404	130237303	+	ENSG00000107130	NCS1	protein_coding	23413	protein_coding	2.67857	3.14323	35.3239	1.69437e-06	7.66999e-05
CD1E	1	158353696	158357553	+	ENSG00000158488	CD1E	protein_coding	913	protein_coding	-6.99835	1.8668	35.3301	1.69188e-06	7.66999e-05
AGPAT4	6	161129967	161274061	-	ENSG00000026652	AGPAT4	protein_coding	56895	protein_coding	1.17465	5.3355	35.2016	1.74363e-06	7.87083e-05
AL133371.2	14	20783888	20784293	+	ENSG00000258810	AL133371.2	lncRNA		lncRNA	-3.14104	1.24083	35.1358	1.77079e-06	7.97105e-05
PARVG	22	44172956	44219533	+	ENSG00000138964	PARVG	protein_coding	64098	protein_coding	-0.673339	8.34921	35.1213	1.77681e-06	7.97581e-05
PNKD	2	218270392	218346793	+	ENSG00000127838	PNKD	protein_coding	25953	protein_coding	1.15232	7.08386	35.0867	1.79133e-06	8.0134e-05
PLA2G15	16	68245304	68261058	+	ENSG00000103066	PLA2G15	protein_coding	23659	protein_coding	-1.04969	5.48626	35.0776	1.79516e-06	8.0134e-05
PLD3	19	40348456	40380439	+	ENSG00000105223	PLD3	protein_coding	23646	protein_coding	-1.57811	9.42729	35.0531	1.80556e-06	8.0375e-05
AC092484.1	2	145569294	145588024	-	ENSG00000225107	AC092484.1	lncRNA		lncRNA	5.41745	-1.41766	35.0246	1.8177e-06	8.0692e-05
DUOX2	15	45092650	45114344	-	ENSG00000140279	DUOX2	protein_coding	50506	protein_coding	2.70055	-0.321549	39.4018	1.82658e-06	8.08626e-05
BACH1	21	29194071	29630751	+	ENSG00000156273	BACH1	protein_coding	571	protein_coding	0.767835	7.54437	34.9649	1.84342e-06	8.12588e-05
KCNQ1	11	2444684	2848991	+	ENSG00000053918	KCNQ1	protein_coding	3784	protein_coding	-1.36143	4.53686	34.9598	1.84564e-06	8.12588e-05
PTGFRN	1	116909916	116990353	+	ENSG00000134247	PTGFRN	protein_coding	5738	protein_coding	-2.89847	5.7469	34.6236	1.99823e-06	8.77367e-05
IQSEC2	X	53225828	53321350	-	ENSG00000124313	IQSEC2	protein_coding	23096	protein_coding	-1.36156	5.07854	34.5098	2.05286e-06	8.98894e-05
KCNK6	19	38319845	38332076	+	ENSG00000099337	KCNK6	protein_coding	9424	protein_coding	-0.910759	5.97563	34.3541	2.13026e-06	9.30254e-05
PAPSS2	10	87659613	87747705	+	ENSG00000198682	PAPSS2	protein_coding	9060	protein_coding	1.31047	5.51685	34.323	2.14611e-06	9.32109e-05
TXNIP	1	145992435	145996579	-	ENSG00000265972	TXNIP	protein_coding	10628	protein_coding	-1.17388	10.2487	34.3257	2.14473e-06	9.32109e-05
ITGB3	17	47253846	47311816	+	ENSG00000259207	ITGB3	protein_coding	3690	protein_coding	4.20195	1.6172	34.155	2.23377e-06	9.64963e-05
CLIP4	2	29097705	29189643	+	ENSG00000115295	CLIP4	protein_coding	79745	protein_coding	0.459197	6.00005	34.1654	2.22822e-06	9.64963e-05
NAB1	2	190646746	190692766	+	ENSG00000138386	NAB1	protein_coding	4664	protein_coding	0.599491	5.73097	34.1297	2.24732e-06	9.68217e-05
ITGB5	3	124761948	124901418	-	ENSG00000082781	ITGB5	protein_coding	3693	protein_coding	-2.96503	4.22298	34.1025	2.26197e-06	9.7192e-05
TFPI2	7	93885396	93890753	-	ENSG00000105825	TFPI2	protein_coding	7980	protein_coding	4.84095	2.50685	34.0307	2.30114e-06	9.86115e-05
MIR3945HG	4	184844554	184855751	-	ENSG00000251230	MIR3945HG	lncRNA		lncRNA	4.88625	3.82012	34.0189	2.30766e-06	9.86237e-05
PTPN12	7	77537295	77640069	+	ENSG00000127947	PTPN12	protein_coding	5782	protein_coding	0.736989	7.90243	34.0079	2.3137e-06	9.86237e-05
GPR84	12	54362445	54364487	-	ENSG00000139572	GPR84	protein_coding	53831	protein_coding	2.23635	5.65829	33.9139	2.36638e-06	0.000100073
PLXDC2	10	19816239	20289856	+	ENSG00000120594	PLXDC2	protein_coding	84898	protein_coding	-1.57801	7.74367	33.9206	2.36261e-06	0.000100073
PDGFC	4	156760454	156971799	-	ENSG00000145431	PDGFC	protein_coding	56034	protein_coding	-1.88333	4.08147	33.9304	2.35703e-06	0.000100073
TNFRSF8	1	12063303	12144207	+	ENSG00000120949	TNFRSF8	protein_coding	943	protein_coding	1.91032	4.15392	33.7713	2.44877e-06	0.000102761
TNFAIP8L2	1	151156649	151159749	+	ENSG00000163154	TNFAIP8L2	protein_coding	79626	protein_coding	-0.728589	5.29848	33.7916	2.43682e-06	0.000102761
PRUNE2	9	76611376	76906114	-	ENSG00000106772	PRUNE2	protein_coding	158471	protein_coding	-2.5047	1.81282	33.7707	2.44912e-06	0.000102761
PPP1R15A	19	48872421	48876058	+	ENSG00000087074	PPP1R15A	protein_coding	23645	protein_coding	1.1895	7.76517	33.6954	2.49382e-06	0.000104364
EREG	4	74365145	74388749	+	ENSG00000124882	EREG	protein_coding	2069	protein_coding	3.50575	3.73682	33.446	2.64832e-06	0.000110255
GAS8	16	90019629	90044975	+	ENSG00000141013	GAS8	protein_coding	2622	protein_coding	0.886003	2.60883	33.4483	2.64685e-06	0.000110255
CSTB	21	43772511	43776445	-	ENSG00000160213	CSTB	protein_coding	1476	protein_coding	1.28628	9.37357	33.3896	2.68467e-06	0.00011148
PMEPA1	20	57648392	57711536	-	ENSG00000124225	PMEPA1	protein_coding	56937	protein_coding	1.77241	4.08957	33.343	2.7151e-06	0.000112275
XCR1	3	46017024	46027742	-	ENSG00000173578	XCR1	protein_coding	2829	protein_coding	-3.58774	2.87211	33.3389	2.71779e-06	0.000112275
GLB1L	2	219236598	219245478	-	ENSG00000163521	GLB1L	protein_coding	79411	protein_coding	-1.09412	4.08081	33.3096	2.73716e-06	0.000112785
IL1A	2	112773915	112784590	-	ENSG00000115008	IL1A	protein_coding	3552	protein_coding	5.40472	5.65745	33.2936	2.74776e-06	0.000112809
DENND5A	11	9138825	9265350	-	ENSG00000184014	DENND5A	protein_coding	23258	protein_coding	0.879095	7.41507	33.2876	2.75179e-06	0.000112809
JUN	1	58780791	58784047	-	ENSG00000177606	JUN	protein_coding	3725	protein_coding	1.44741	7.1365	33.1662	2.83398e-06	0.000115518
GPANK1	6	31661228	31666283	-	ENSG00000204438	GPANK1	protein_coding	7918	protein_coding	0.547689	4.46861	33.1712	2.83051e-06	0.000115518
EPHB3	3	184561785	184582408	+	ENSG00000182580	EPHB3	protein_coding	2049	protein_coding	-3.37818	1.69179	33.1582	2.83944e-06	0.000115518
SPINK1	5	147824568	147831786	-	ENSG00000164266	SPINK1	protein_coding	6690	protein_coding	4.38727	2.99939	33.1468	2.84731e-06	0.000115546
USP35	11	78188812	78215232	+	ENSG00000118369	USP35	protein_coding	57558	protein_coding	0.584248	3.99528	33.0907	2.88637e-06	0.000116836
SERPINE1	7	101127089	101139266	+	ENSG00000106366	SERPINE1	protein_coding	5054	protein_coding	-1.84756	4.10624	33.0619	2.90662e-06	0.00011736
MMP7	11	102520508	102530750	-	ENSG00000137673	MMP7	protein_coding	4316	protein_coding	3.74877	2.58106	33.0187	2.93732e-06	0.000118303
S100A9	1	153357854	153361023	+	ENSG00000163220	S100A9	protein_coding	6280	protein_coding	1.76702	9.50582	32.9897	2.9581e-06	0.000118842
PTX3	3	157436850	157443633	+	ENSG00000163661	PTX3	protein_coding	5806	protein_coding	2.79682	2.9521	32.8961	3.02635e-06	0.00012128
FPR3	19	51795157	51826190	+	ENSG00000187474	FPR3	protein_coding	2359	protein_coding	-1.32107	9.48443	32.8787	3.03921e-06	0.000121493
HIST1H2BC	6	26114873	26123926	-	ENSG00000180596	HIST1H2BC	protein_coding	8347	protein_coding	2.12824	1.76914	32.8198	3.08321e-06	0.000122946
RAB42	1	28592200	28595443	+	ENSG00000188060	RAB42	protein_coding	115273	protein_coding	-2.0892	4.79718	32.8086	3.0916e-06	0.000122975
TNFSF4	1	173183731	173207331	-	ENSG00000117586	TNFSF4	protein_coding	7292	protein_coding	1.39041	1.92307	32.7567	3.13105e-06	0.000124208
CFD	19	859664	863641	+	ENSG00000197766	CFD	protein_coding	1675	protein_coding	-2.12632	5.60208	32.7476	3.13804e-06	0.000124208
PNPLA1	6	36243203	36312229	+	ENSG00000180316	PNPLA1	protein_coding	285848	protein_coding	2.88437	2.14724	32.697	3.17709e-06	0.000125444
PRR16	5	120464300	120687332	+	ENSG00000184838	PRR16	protein_coding	51334	protein_coding	2.84738	0.996108	32.6411	3.22084e-06	0.00012655
SLC30A1	1	211571568	211579161	-	ENSG00000170385	SLC30A1	protein_coding	7779	protein_coding	0.999134	6.95882	32.6445	3.21818e-06	0.00012655
PRCP	11	82822936	82970584	-	ENSG00000137509	PRCP	protein_coding	5547	protein_coding	-1.04143	7.27254	32.606	3.24868e-06	0.000127332
C2CD4B	15	62163535	62165285	-	ENSG00000205502	C2CD4B	protein_coding	388125	protein_coding	4.72777	-0.644928	38.2261	3.37755e-06	0.000132061
ARID5B	10	61901684	62096944	+	ENSG00000150347	ARID5B	protein_coding	84159	protein_coding	0.795099	6.10854	32.4069	3.41128e-06	0.000132734
SORBS3	8	22544986	22575788	+	ENSG00000120896	SORBS3	protein_coding	10174	protein_coding	-1.00202	7.35603	32.4092	3.40938e-06	0.000132734
OTULINL	5	14581792	14616180	+	ENSG00000145569	OTULINL	protein_coding	54491	protein_coding	-0.995041	6.60532	32.394	3.42211e-06	0.000132834
SERPINB1	6	2832332	2841959	-	ENSG00000021355	SERPINB1	protein_coding	1992	protein_coding	0.896449	7.20021	32.3681	3.44393e-06	0.000133359
SRD5A3	4	55346242	55373100	+	ENSG00000128039	SRD5A3	protein_coding	79644	protein_coding	-1.33343	4.22079	32.3422	3.46598e-06	0.00013389
SMIM3	5	150777946	150796734	+	ENSG00000256235	SMIM3	protein_coding	85027	protein_coding	1.3761	4.47102	32.1101	3.67006e-06	0.000141434
GLIS3	9	3824127	4348392	-	ENSG00000107249	GLIS3	protein_coding	169792	protein_coding	3.92565	3.13151	32.0834	3.69439e-06	0.000142031
C5	9	120952335	121050276	-	ENSG00000106804	C5	protein_coding	727	protein_coding	-1.25062	1.77916	32.048	3.72683e-06	0.000142936
GSN	9	121207794	121332843	+	ENSG00000148180	GSN	protein_coding	2934	protein_coding	-1.75669	8.60036	31.912	3.85439e-06	0.000147476
CXCL6	4	73836640	73849064	+	ENSG00000124875	CXCL6	protein_coding	6372	protein_coding	4.73011	2.06685	31.8912	3.87433e-06	0.000147882
CCL18	17	36064272	36072032	+	ENSG00000275385	CCL18	protein_coding	6362	protein_coding	4.49082	5.6898	31.8812	3.884e-06	0.000147882
ABHD17C	15	80679684	80755621	+	ENSG00000136379	ABHD17C	protein_coding	58489	protein_coding	2.01626	2.83485	31.8722	3.8926e-06	0.000147882
A2M	12	9067664	9116229	-	ENSG00000175899	A2M	protein_coding	2	protein_coding	-5.36531	5.68458	31.8432	3.92075e-06	0.0001486
WDR81	17	1716523	1738599	+	ENSG00000167716	WDR81	protein_coding	124997	protein_coding	-0.734045	7.72006	31.7975	3.96543e-06	0.00014994
TLR5	1	223109404	223143248	-	ENSG00000187554	TLR5	protein_coding	7100	protein_coding	-2.42035	5.41931	31.738	4.02455e-06	0.000151818
TMEM86A	11	18693122	18704785	+	ENSG00000151117	TMEM86A	protein_coding	144110	protein_coding	-1.99284	4.80914	31.6933	4.06953e-06	0.000153155
AC092053.5	3	39258194	39263352	+	ENSG00000287958	AC092053.5	lncRNA		lncRNA	-2.72407	-0.218699	39.5398	4.13283e-06	0.000155174
CLEC7A	12	10116777	10130258	-	ENSG00000172243	CLEC7A	protein_coding	64581	protein_coding	-1.42613	7.7476	31.6144	4.15021e-06	0.000155463
TMEM192	4	165070608	165208549	-	ENSG00000170088	TMEM192	protein_coding	201931	protein_coding	-0.66599	5.06138	31.6004	4.16473e-06	0.000155645
CHST13	3	126524155	126543291	+	ENSG00000180767	CHST13	protein_coding	166012	protein_coding	-4.41415	2.80328	31.515	4.25435e-06	0.000158625
PSD3	8	18527303	19084730	-	ENSG00000156011	PSD3	protein_coding	23362	protein_coding	1.28752	2.98789	31.4999	4.27043e-06	0.000158856
RALA	7	39623565	39708120	+	ENSG00000006451	RALA	protein_coding	5898	protein_coding	0.674761	6.03378	31.4509	4.32297e-06	0.000160439
MYO1B	2	191245185	191425389	+	ENSG00000128641	MYO1B	protein_coding	4430	protein_coding	3.6005	1.62532	31.3979	4.38063e-06	0.000162204
PRSS36	16	31138926	31150083	-	ENSG00000178226	PRSS36	protein_coding	146547	protein_coding	-1.95915	3.59467	31.2463	4.55011e-06	0.000168092
IFNAR1	21	33324429	33359864	+	ENSG00000142166	IFNAR1	protein_coding	3454	protein_coding	0.670994	7.6313	31.177	4.62987e-06	0.000170647
NFKBIA	14	35401511	35404749	-	ENSG00000100906	NFKBIA	protein_coding	4792	protein_coding	1.65276	9.06353	31.049	4.78119e-06	0.000175614
SERPINF2	17	1742836	1755268	+	ENSG00000167711	SERPINF2	protein_coding	5345	protein_coding	-1.859	2.17515	31.0446	4.78648e-06	0.000175614
IL6	7	22725884	22732002	+	ENSG00000136244	IL6	protein_coding	3569	protein_coding	7.17646	5.90064	31.0238	4.8116e-06	0.000175733
CSF3R	1	36466043	36483278	-	ENSG00000119535	CSF3R	protein_coding	1441	protein_coding	-2.09107	8.06106	31.0262	4.80867e-06	0.000175733
SEC62	3	169966635	169998373	+	ENSG00000008952	SEC62	protein_coding	7095	protein_coding	0.577861	7.15389	31.0038	4.83582e-06	0.000176217
FURIN	15	90868588	90883458	+	ENSG00000140564	FURIN	protein_coding	5045	protein_coding	1.29716	8.08506	30.9293	4.92748e-06	0.000179151
FCER1G	1	161215234	161220699	+	ENSG00000158869	FCER1G	protein_coding	2207	protein_coding	1.43358	9.59898	30.8941	4.97138e-06	0.000180339
HES1	3	194136148	194138732	+	ENSG00000114315	HES1	protein_coding	3280	protein_coding	3.53737	1.33915	30.866	5.00676e-06	0.000180806
RTL5	X	72127110	72131901	-	ENSG00000242732	RTL5	protein_coding	340526	protein_coding	-1.11953	6.46528	30.8744	4.99613e-06	0.000180806
RNF19B	1	32936445	32964685	-	ENSG00000116514	RNF19B	protein_coding	127544	protein_coding	1.66251	7.61853	30.8351	5.04591e-06	0.000181811
VAMP8	2	85561562	85582031	+	ENSG00000118640	VAMP8	protein_coding	8673	protein_coding	-0.886686	7.10573	30.8003	5.09043e-06	0.000182721
NAAA	4	75913660	75941013	-	ENSG00000138744	NAAA	protein_coding	27163	protein_coding	-0.887069	5.83425	30.7976	5.0939e-06	0.000182721
EBI3	19	4229523	4237528	+	ENSG00000105246	EBI3	protein_coding	10148	protein_coding	3.25377	4.60992	30.7661	5.13466e-06	0.000183773
PKIB	6	122471917	122726373	+	ENSG00000135549	PKIB	protein_coding	5570	protein_coding	-4.13641	1.62506	30.7487	5.15734e-06	0.000184174
PDCD4	10	110871795	110900006	+	ENSG00000150593	PDCD4	protein_coding	27250	protein_coding	0.872086	7.31577	30.7385	5.17064e-06	0.00018424
PDE4DIP	1	148808181	149048286	+	ENSG00000178104	PDE4DIP	protein_coding	9659	protein_coding	1.14542	7.32562	30.6247	5.32172e-06	0.000189204
CD44	11	35138870	35232402	+	ENSG00000026508	CD44	protein_coding	960	protein_coding	1.16874	10.8087	30.6107	5.34061e-06	0.000189456
S1PR3	9	88990863	89005155	+	ENSG00000213694	S1PR3	protein_coding	1903	protein_coding	3.63541	1.15625	30.5694	5.39691e-06	0.000191032
CYP27B1	12	57762334	57768986	-	ENSG00000111012	CYP27B1	protein_coding	1594	protein_coding	3.86444	4.29372	30.5326	5.44744e-06	0.000192397
MIDN	19	1248553	1259140	+	ENSG00000167470	MIDN	protein_coding	90007	protein_coding	0.532715	7.31964	30.5078	5.48193e-06	0.00019319
COL26A1	7	101362875	101559024	+	ENSG00000160963	COL26A1	protein_coding	136227	protein_coding	-4.79183	-1.20704	33.8679	5.56688e-06	0.000195754
AZIN1	8	102826308	102893864	-	ENSG00000155096	AZIN1	protein_coding	51582	protein_coding	0.812218	7.26647	30.3454	5.71303e-06	0.000200455
IL1RL2	2	102187006	102240002	+	ENSG00000115598	IL1RL2	protein_coding	8808	protein_coding	-3.87864	0.234256	30.1788	5.96093e-06	0.000208697
HOPX	4	56647988	56681899	-	ENSG00000171476	HOPX	protein_coding	84525	protein_coding	-1.05652	3.29236	30.0881	6.10072e-06	0.000213127
TBCD	17	82752065	82945914	+	ENSG00000141556	TBCD	protein_coding	6904	protein_coding	0.516811	6.66483	30.0775	6.11726e-06	0.000213242
PTPN18	2	130356045	130375405	+	ENSG00000072135	PTPN18	protein_coding	26469	protein_coding	-0.53438	7.53887	30.0122	6.2205e-06	0.000216371
TENT5C	1	117606048	117628389	+	ENSG00000183508	TENT5C	protein_coding	54855	protein_coding	0.935591	4.52968	29.9954	6.24719e-06	0.00021683
C2CD2L	11	119102198	119118544	+	ENSG00000172375	C2CD2L	protein_coding	9854	protein_coding	-0.545461	6.34618	29.9708	6.28672e-06	0.000217732
SLC39A8	4	102251041	102431258	-	ENSG00000138821	SLC39A8	protein_coding	64116	protein_coding	2.14265	7.98828	29.9439	6.33022e-06	0.000218767
PRELID2P1	12	68957377	68957677	-	ENSG00000257336	PRELID2P1	processed_pseudogene		pseudo	3.18698	-0.375505	29.7914	6.58302e-06	0.000226609
DSC1	18	31129236	31162856	-	ENSG00000134765	DSC1	protein_coding	1823	protein_coding	-2.5957	0.889163	31.7591	6.58533e-06	0.000226609
NEU4	2	241808825	241817413	+	ENSG00000204099	NEU4	protein_coding	129807	protein_coding	2.08746	1.68714	29.7755	6.61003e-06	0.000226973
CXCR2	2	218125289	218137251	+	ENSG00000180871	CXCR2	protein_coding	3579	protein_coding	-2.19672	2.21174	29.7645	6.6288e-06	0.000227132
GPBAR1	2	218259496	218263861	+	ENSG00000179921	GPBAR1	protein_coding	151306	protein_coding	-1.75126	2.41938	29.7391	6.67218e-06	0.000228132
NR3C1	5	143277931	143435512	-	ENSG00000113580	NR3C1	protein_coding	2908	protein_coding	0.650681	7.26869	29.7039	6.73303e-06	0.000229723
AC025048.4	17	60079309	60088695	+	ENSG00000267416	AC025048.4	lncRNA	105371849	lncRNA	3.07544	0.124321	29.6867	6.76293e-06	0.00023014
KIFC3	16	57758217	57863053	-	ENSG00000140859	KIFC3	protein_coding	3801	protein_coding	1.55989	6.33865	29.6804	6.77387e-06	0.00023014
CDH1	16	68737292	68835541	+	ENSG00000039068	CDH1	protein_coding	999	protein_coding	1.93649	0.604982	31.5767	6.86779e-06	0.000232469
PNRC1	6	89080751	89085160	+	ENSG00000146278	PNRC1	protein_coding	10957	protein_coding	0.84883	8.19197	29.625	6.87136e-06	0.000232469
PYCARD	16	31201486	31203450	-	ENSG00000103490	PYCARD	protein_coding	29108	protein_coding	-1.09411	5.09733	29.5841	6.94417e-06	0.000234439
KCNE5	X	109623700	109625172	-	ENSG00000176076	KCNE5	protein_coding	23630	protein_coding	3.45612	0.963679	29.5662	6.97633e-06	0.000235031
CREM	10	35126791	35212958	+	ENSG00000095794	CREM	protein_coding	1390	protein_coding	1.17046	4.89674	29.5572	6.99262e-06	0.000235086
PODN	1	53062052	53085502	+	ENSG00000174348	PODN	protein_coding	127435	protein_coding	-2.28453	0.0823298	32.7857	7.01302e-06	0.00023528
CYTIP	2	157414619	157488961	-	ENSG00000115165	CYTIP	protein_coding	9595	protein_coding	0.816181	7.29908	29.4869	7.12065e-06	0.000238393
GK	X	30653359	30731456	+	ENSG00000198814	GK	protein_coding	2710	protein_coding	1.91472	6.86271	29.4747	7.14318e-06	0.000238651
LINC00520	14	55781132	55796731	-	ENSG00000258791	LINC00520	lncRNA	645687	lncRNA	6.35932	-0.419162	30.2945	7.24354e-06	0.000241501
LILRP2	19	54707916	54713453	+	ENSG00000170858	LILRP2	transcribed_processed_pseudogene	79166	pseudo	3.04372	0.669545	29.3034	7.46719e-06	0.000248443
NFAM1	22	42380410	42432395	-	ENSG00000235568	NFAM1	protein_coding	150372	protein_coding	-1.02378	7.88132	29.2889	7.49539e-06	0.000248865
RAI14	5	34656328	34832612	+	ENSG00000039560	RAI14	protein_coding	26064	protein_coding	3.08182	2.58921	29.2624	7.54721e-06	0.00025007
HLA-DRB6	6	32552713	32560022	-	ENSG00000229391	HLA-DRB6	transcribed_unprocessed_pseudogene	3128	pseudo	-1.76271	6.30335	29.2271	7.61672e-06	0.000251853
CHST7	X	46573765	46598496	+	ENSG00000147119	CHST7	protein_coding	56548	protein_coding	0.846639	4.68625	29.1733	7.72384e-06	0.000254871
LINC01678	21	44158740	44160076	-	ENSG00000225331	LINC01678	lncRNA		lncRNA	-4.5005	0.404854	29.1645	7.74155e-06	0.000254932
AC090559.1	11	47381509	47409369	-	ENSG00000255197	AC090559.1	lncRNA		lncRNA	-1.49262	6.62237	29.1458	7.77938e-06	0.000255654
NXPH4	12	57216794	57226449	+	ENSG00000182379	NXPH4	protein_coding	11247	protein_coding	1.96501	2.08732	29.1334	7.8045e-06	0.000255956
FZD2	17	44557484	44561262	+	ENSG00000180340	FZD2	protein_coding	2535	protein_coding	-1.47303	4.56689	29.1232	7.82513e-06	0.00025611
CKAP4	12	106237881	106304279	-	ENSG00000136026	CKAP4	protein_coding	10970	protein_coding	1.61699	6.07067	29.0869	7.89954e-06	0.000258019
CALHM2	10	103446786	103452402	-	ENSG00000138172	CALHM2	protein_coding	51063	protein_coding	-1.02935	6.23826	29.0433	7.98962e-06	0.000260433
APOC1	19	44914247	44919349	+	ENSG00000130208	APOC1	protein_coding	341	protein_coding	-3.5933	4.8516	29.0198	8.03877e-06	0.000261504
GAA	17	80101556	80119881	+	ENSG00000171298	GAA	protein_coding	2548	protein_coding	-0.76523	8.56931	28.9662	8.15185e-06	0.000264647
STEAP1B	7	22419444	22727613	-	ENSG00000105889	STEAP1B	protein_coding	256227	protein_coding	3.10439	0.708488	28.9507	8.18508e-06	0.00026519
NFXL1	4	47847233	47914667	-	ENSG00000170448	NFXL1	protein_coding	152518	protein_coding	-2.75205	6.82015	28.9383	8.21156e-06	0.000265512
KCNQ4	1	40783787	40840452	+	ENSG00000117013	KCNQ4	protein_coding	9132	protein_coding	2.30772	-0.769667	28.8798	8.3379e-06	0.000269056
LY86	6	6588108	6654983	+	ENSG00000112799	LY86	protein_coding	9450	protein_coding	-1.55913	6.00945	28.8536	8.3953e-06	0.000270366
MYCL	1	39895426	39902256	-	ENSG00000116990	MYCL	protein_coding	4610	protein_coding	-2.45459	5.23412	28.8415	8.42197e-06	0.000270682
RIPOR3	20	50586108	50691542	-	ENSG00000042062	RIPOR3	protein_coding	140876	protein_coding	2.50804	-1.03393	31.821	8.64971e-06	0.000277447
SEMA7A	15	74409289	74433958	-	ENSG00000138623	SEMA7A	protein_coding	8482	protein_coding	1.46431	4.78942	28.6834	8.77784e-06	0.000280996
TYROBP	19	35904401	35908295	-	ENSG00000011600	TYROBP	protein_coding	7305	protein_coding	-0.943945	9.26489	28.6279	8.9067e-06	0.000284554
NFKBIZ	3	101827991	101861022	+	ENSG00000144802	NFKBIZ	protein_coding	64332	protein_coding	1.11639	6.69977	28.5622	9.06189e-06	0.000288938
TGFA	2	70447284	70554193	-	ENSG00000163235	TGFA	protein_coding	7039	protein_coding	2.0284	3.97362	28.5327	9.13242e-06	0.000290243
MAFG	17	81918270	81927735	-	ENSG00000197063	MAFG	protein_coding	4097	protein_coding	0.792322	6.60646	28.53	9.13894e-06	0.000290243
IFNG	12	68154768	68159740	-	ENSG00000111537	IFNG	protein_coding	3458	protein_coding	6.112	5.91874	30.3313	9.18423e-06	0.000291106
ADORA2A	22	24417879	24442357	+	ENSG00000128271	ADORA2A	protein_coding	135	protein_coding	2.02799	0.998054	28.4214	9.40387e-06	0.000297481
COL1A2	7	94394561	94431232	+	ENSG00000164692	COL1A2	protein_coding	1278	protein_coding	4.7545	-0.872482	30.142	9.60486e-06	0.000302698
CD59	11	33703010	33736491	-	ENSG00000085063	CD59	protein_coding	966	protein_coding	0.789415	5.7246	28.3406	9.60647e-06	0.000302698
GALNT2	1	230057990	230282122	+	ENSG00000143641	GALNT2	protein_coding	2590	protein_coding	0.68548	6.33818	28.2572	9.82048e-06	0.000308233
LRRK1	15	100919327	101078257	+	ENSG00000154237	LRRK1	protein_coding	79705	protein_coding	-0.724944	5.81643	28.261	9.81045e-06	0.000308233
SERPINA1	14	94376747	94390693	-	ENSG00000197249	SERPINA1	protein_coding	5265	protein_coding	1.94734	9.11001	28.2244	9.90605e-06	0.000309274
MMP2	16	55389700	55506691	+	ENSG00000087245	MMP2	protein_coding	4313	protein_coding	-1.51404	5.32488	28.2223	9.91138e-06	0.000309274
F13A1	6	6144085	6321013	-	ENSG00000124491	F13A1	protein_coding	2162	protein_coding	-3.48188	4.95883	28.2366	9.87415e-06	0.000309274
SLC16A10	6	111087503	111231194	+	ENSG00000112394	SLC16A10	protein_coding	117247	protein_coding	1.81123	4.52512	28.1873	1.00035e-05	0.000311545
S100A4	1	153543613	153550136	-	ENSG00000196154	S100A4	protein_coding	6275	protein_coding	-1.71695	7.42483	28.1723	1.00436e-05	0.000312186
RETN	19	7669049	7670455	+	ENSG00000104918	RETN	protein_coding	56729	protein_coding	3.50458	3.50317	28.1246	1.01712e-05	0.000315544
PAQR4	16	2969270	2973484	+	ENSG00000162073	PAQR4	protein_coding	124222	protein_coding	-0.820679	4.60644	28.0996	1.02387e-05	0.000317025
TM6SF1	15	83107572	83144854	+	ENSG00000136404	TM6SF1	protein_coding	53346	protein_coding	-1.3326	4.81147	28.0695	1.03208e-05	0.000318954
VCL	10	73995193	74121363	+	ENSG00000035403	VCL	protein_coding	7414	protein_coding	-0.962786	6.15011	28.0065	1.04948e-05	0.000323706
INAFM2	15	40323692	40326715	+	ENSG00000259330	INAFM2	protein_coding	100505573	protein_coding	-0.618529	5.96158	27.9562	1.06359e-05	0.000327432
SSH1	12	108778191	108857590	-	ENSG00000084112	SSH1	protein_coding	54434	protein_coding	0.623575	7.13261	27.9012	1.07927e-05	0.000331623
AATK	17	81110487	81166221	-	ENSG00000181409	AATK	protein_coding	9625	protein_coding	-1.38898	4.31687	27.8515	1.09365e-05	0.00033476
RHOBTB1	10	60869438	61001440	-	ENSG00000072422	RHOBTB1	protein_coding	9886	protein_coding	-2.81514	1.91443	27.8518	1.09357e-05	0.00033476
CCR2	3	46353734	46360928	+	ENSG00000121807	CCR2	protein_coding	729230	protein_coding	-2.76818	6.54312	27.8143	1.10454e-05	0.000337452
CXCR6	3	45940933	45948351	+	ENSG00000172215	CXCR6	protein_coding	10663	protein_coding	1.18132	3.22694	27.7991	1.10904e-05	0.000338182
ACO1	9	32384603	32454769	+	ENSG00000122729	ACO1	protein_coding	48	protein_coding	0.767396	4.63292	27.7768	1.11564e-05	0.000339551
CASS4	20	56412112	56460387	+	ENSG00000087589	CASS4	protein_coding	57091	protein_coding	-0.758841	4.69819	27.7544	1.12232e-05	0.00034094
TBK1	12	64452092	64502114	+	ENSG00000183735	TBK1	protein_coding	29110	protein_coding	0.64819	6.12339	27.7454	1.125e-05	0.00034111
GPNMB	7	23235967	23275108	+	ENSG00000136235	GPNMB	protein_coding	10457	protein_coding	-2.72597	11.0462	27.7153	1.13409e-05	0.000343218
P4HA2	5	132191838	132295315	-	ENSG00000072682	P4HA2	protein_coding	8974	protein_coding	1.43615	1.7941	27.6425	1.15638e-05	0.000349305
ARHGAP18	6	129576132	129710177	-	ENSG00000146376	ARHGAP18	protein_coding	93663	protein_coding	-1.16076	6.88741	27.6217	1.16281e-05	0.000350588
CCDC149	4	24806117	24980204	-	ENSG00000181982	CCDC149	protein_coding	91050	protein_coding	-0.83623	4.10422	27.6115	1.16599e-05	0.000350889
CDK2	12	55966781	55972789	+	ENSG00000123374	CDK2	protein_coding	1017	protein_coding	0.581278	4.84636	27.5422	1.18783e-05	0.000356793
LAD1	1	201380833	201399915	-	ENSG00000159166	LAD1	protein_coding	3898	protein_coding	1.67229	3.12106	27.5119	1.19751e-05	0.000359029
MCEMP1	19	7676628	7679826	+	ENSG00000183019	MCEMP1	protein_coding	199675	protein_coding	2.68902	4.44369	27.493	1.20357e-05	0.000359873
METRNL	17	83079609	83095122	+	ENSG00000176845	METRNL	protein_coding	284207	protein_coding	1.17303	6.53651	27.4892	1.2048e-05	0.000359873
CCL4	17	36103827	36105621	+	ENSG00000275302	CCL4	protein_coding	6351	protein_coding	2.47878	7.72555	27.4607	1.21407e-05	0.000361968
SMOX	20	4120980	4187747	+	ENSG00000088826	SMOX	protein_coding	54498	protein_coding	1.60265	3.71497	27.4346	1.22259e-05	0.000363835
CD19	16	28931939	28939347	+	ENSG00000177455	CD19	protein_coding	930	protein_coding	0.908937	4.26036	27.3917	1.23675e-05	0.000367368
RNF217	6	124962545	125092633	+	ENSG00000146373	RNF217	protein_coding	154214	protein_coding	-1.32841	3.85901	27.336	1.25541e-05	0.000372222
FILIP1L	3	99830141	100114513	-	ENSG00000168386	FILIP1L	protein_coding	11259	protein_coding	-0.978051	2.753	27.283	1.27344e-05	0.000376872
APCDD1	18	10454635	10489949	+	ENSG00000154856	APCDD1	protein_coding	147495	protein_coding	4.99681	0.604964	27.2586	1.28181e-05	0.000378651
BEST1	11	61950063	61965515	+	ENSG00000167995	BEST1	protein_coding	7439	protein_coding	0.863287	5.97533	27.187	1.30678e-05	0.000384239
AGTRAP	1	11736084	11754802	+	ENSG00000177674	AGTRAP	protein_coding	57085	protein_coding	0.632128	6.08606	27.1804	1.30912e-05	0.000384239
SIGLEC11	19	49948985	49961172	-	ENSG00000161640	SIGLEC11	protein_coding	114132	protein_coding	-2.08658	0.739368	27.1934	1.30453e-05	0.000384239
LINC00607	2	215611563	215848954	-	ENSG00000235770	LINC00607	lncRNA	646324	lncRNA	-4.50034	1.16376	27.1771	1.31029e-05	0.000384239
ZNF185	X	152914442	152973480	+	ENSG00000147394	ZNF185	protein_coding	7739	protein_coding	-0.873363	5.21066	27.099	1.3382e-05	0.000391709
DNAAF1	16	84145287	84178767	+	ENSG00000154099	DNAAF1	protein_coding	123872	protein_coding	4.61736	1.69202	27.0136	1.36943e-05	0.000398672
ADGRG3	16	57668277	57689378	+	ENSG00000182885	ADGRG3	protein_coding	222487	protein_coding	2.18727	3.29189	27.0226	1.36609e-05	0.000398672
RILPL2	12	123410683	123436717	-	ENSG00000150977	RILPL2	protein_coding	196383	protein_coding	1.0073	6.05943	27.0175	1.36799e-05	0.000398672
MS4A3	11	60056587	60071115	+	ENSG00000149516	MS4A3	protein_coding	932	protein_coding	-2.25459	0.592007	28.647	1.3757e-05	0.000399774
AL161785.1	9	129282458	129312665	+	ENSG00000224307	AL161785.1	lncRNA	101929331	lncRNA	-5.08601	1.89757	26.9679	1.38649e-05	0.000402181
PDLIM2	8	22578279	22598025	+	ENSG00000120913	PDLIM2	protein_coding	64236	protein_coding	-0.514627	4.84198	26.848	1.43226e-05	0.000413964
CHRM3-AS2	1	239703381	239770130	-	ENSG00000233355	CHRM3-AS2	lncRNA	100506915	lncRNA	-2.01311	3.73166	26.8539	1.43e-05	0.000413964
LST1	6	31586124	31588909	+	ENSG00000204482	LST1	protein_coding	7940	protein_coding	-1.08432	6.82357	26.8329	1.43815e-05	0.00041492
CMIP	16	81445170	81711762	+	ENSG00000153815	CMIP	protein_coding	80790	protein_coding	0.466417	7.63933	26.8158	1.44484e-05	0.000416103
LRRN3	7	111091006	111125454	+	ENSG00000173114	LRRN3	protein_coding	54674	protein_coding	-1.54204	3.38376	26.774	1.46133e-05	0.000420099
GGTA1P	9	121444991	121500027	-	ENSG00000204136	GGTA1P	transcribed_unitary_pseudogene	2681	pseudo	-2.7328	4.00645	26.7171	1.48413e-05	0.000425892
AC124248.2	15	90811528	90815544	-	ENSG00000287061	AC124248.2	lncRNA		lncRNA	4.67682	-2.02394	32.462	1.493e-05	0.000427675
P2RX2	12	132618776	132622388	+	ENSG00000187848	P2RX2	protein_coding	22953	protein_coding	3.5912	-1.33665	34.644	1.52018e-05	0.000434684
SLC3A2	11	62856102	62888875	+	ENSG00000168003	SLC3A2	protein_coding	6520	protein_coding	1.04133	8.14099	26.6074	1.52912e-05	0.000436163
C1orf127	1	10946471	10982037	-	ENSG00000175262	C1orf127	protein_coding	148345	protein_coding	-6.33028	1.18537	28.2107	1.53078e-05	0.000436163
HLA-DRB1	6	32578769	32589848	-	ENSG00000196126	HLA-DRB1	protein_coding	3123	protein_coding	-1.53915	10.3969	26.5883	1.53708e-05	0.000437183
LINC00346	13	110863987	110870251	-	ENSG00000255874	LINC00346	lncRNA	283487	lncRNA	3.13559	-0.938777	26.5566	1.55046e-05	0.00044021
AL592429.1	6	139338018	139339580	+	ENSG00000218565	AL592429.1	processed_pseudogene	100129844	pseudo	2.49113	1.03064	26.5481	1.55406e-05	0.000440453
UBE2B	5	134371469	134392108	+	ENSG00000119048	UBE2B	protein_coding	7320	protein_coding	0.493347	5.70998	26.5401	1.55742e-05	0.00044063
PTGR1	9	111549722	111599893	-	ENSG00000106853	PTGR1	protein_coding	22949	protein_coding	2.13324	4.18491	26.5274	1.56285e-05	0.000441389
ZNF281	1	200404940	200410056	-	ENSG00000162702	ZNF281	protein_coding	23528	protein_coding	0.590721	5.33319	26.5063	1.57188e-05	0.000443161
AL357143.1	1	157171116	157191963	+	ENSG00000229961	AL357143.1	transcribed_unprocessed_pseudogene		pseudo	-3.26345	-0.227171	31.9293	1.65644e-05	0.000466181
STK32C	10	132207492	132331847	-	ENSG00000165752	STK32C	protein_coding	282974	protein_coding	-0.805803	4.18354	26.2586	1.68216e-05	0.000472592
LUCAT1	5	91054834	91314547	-	ENSG00000248323	LUCAT1	lncRNA	100505994	lncRNA	1.46747	5.29557	26.2001	1.70938e-05	0.000479401
TMEM104	17	74776483	74839779	+	ENSG00000109066	TMEM104	protein_coding	54868	protein_coding	-0.61816	5.33719	26.1649	1.72598e-05	0.000483215
FABP3	1	31365253	31376850	-	ENSG00000121769	FABP3	protein_coding	2170	protein_coding	-4.50547	2.52174	26.8207	1.7503e-05	0.00048917
RFTN1	3	16313574	16514026	-	ENSG00000131378	RFTN1	protein_coding	23180	protein_coding	0.819831	6.64759	26.0025	1.80492e-05	0.000503561
CLN6	15	68206992	68257211	-	ENSG00000128973	CLN6	protein_coding	54982	protein_coding	-0.712752	4.8313	25.9887	1.81182e-05	0.000504608
SOCS3	17	78356778	78360077	-	ENSG00000184557	SOCS3	protein_coding	9021	protein_coding	2.94611	7.93743	25.8774	1.86831e-05	0.000519276
INSIG2	2	118088452	118110997	+	ENSG00000125629	INSIG2	protein_coding	51141	protein_coding	1.16976	4.92623	25.8705	1.87191e-05	0.000519276
JOSD1	22	38685543	38701556	-	ENSG00000100221	JOSD1	protein_coding	9929	protein_coding	0.566295	6.62864	25.8661	1.87418e-05	0.000519276
B4GALT1	9	33104082	33167356	-	ENSG00000086062	B4GALT1	protein_coding	2683	protein_coding	0.635843	7.70044	25.859	1.87784e-05	0.000519397
RBMS2	12	56521820	56596193	+	ENSG00000076067	RBMS2	protein_coding	5939	protein_coding	-1.32945	4.03365	25.7994	1.9091e-05	0.000527134
CPVL	7	28995235	29195451	-	ENSG00000106066	CPVL	protein_coding	54504	protein_coding	-2.58943	6.85968	25.7547	1.93283e-05	0.000532771
AC002480.2	7	22589698	22602536	+	ENSG00000232949	AC002480.2	lncRNA		lncRNA	6.09149	-0.819219	31.1098	1.94777e-05	0.000535971
ATP6AP2	X	40579372	40606848	+	ENSG00000182220	ATP6AP2	protein_coding	10159	protein_coding	-0.727705	8.48797	25.7061	1.95904e-05	0.000538151
GAPT	5	58491435	58497090	+	ENSG00000175857	GAPT	protein_coding	202309	protein_coding	-2.28534	7.04159	25.675	1.97603e-05	0.00054189
SLAMF9	1	159951492	159954237	-	ENSG00000162723	SLAMF9	protein_coding	89886	protein_coding	2.55512	0.676636	25.6557	1.98662e-05	0.000543868
HRH1	3	11137093	11263557	+	ENSG00000196639	HRH1	protein_coding	3269	protein_coding	2.00271	3.06904	25.6472	1.99133e-05	0.00054423
AC110611.2	4	55938153	55947996	-	ENSG00000287382	AC110611.2	lncRNA	105377663	lncRNA	1.40529	0.782831	25.5977	2.01893e-05	0.000550836
LUZP1	1	23084023	23177808	-	ENSG00000169641	LUZP1	protein_coding	7798	protein_coding	0.64493	5.35427	25.5732	2.03268e-05	0.000553648
MORC2	22	30925130	30968774	-	ENSG00000133422	MORC2	protein_coding	22880	protein_coding	-0.421274	5.35289	25.534	2.05499e-05	0.000558775
COMMD9	11	36269284	36289449	-	ENSG00000110442	COMMD9	protein_coding	29099	protein_coding	-0.568354	5.5664	25.4215	2.12039e-05	0.000575586
MYO1G	7	44962662	44979088	-	ENSG00000136286	MYO1G	protein_coding	64005	protein_coding	0.991686	8.45572	25.3406	2.16881e-05	0.000587736
ASRGL1	11	62337448	62393412	+	ENSG00000162174	ASRGL1	protein_coding	80150	protein_coding	-2.14379	5.41716	25.3211	2.18063e-05	0.000589945
CATSPER1	11	66016752	66026479	-	ENSG00000175294	CATSPER1	protein_coding	117144	protein_coding	-1.11135	2.285	25.2591	2.21876e-05	0.000599251
FPR1	19	51745172	51804110	-	ENSG00000171051	FPR1	protein_coding	2357	protein_coding	1.69591	7.07722	25.248	2.22564e-05	0.000600101
KLF4	9	107484852	107490482	-	ENSG00000136826	KLF4	protein_coding	9314	protein_coding	-1.44696	4.47613	25.2145	2.2466e-05	0.000604739
CD151	11	832887	839831	+	ENSG00000177697	CD151	protein_coding	977	protein_coding	-0.905732	5.84071	25.1912	2.26134e-05	0.000607689
LRP10	14	22871740	22881713	+	ENSG00000197324	LRP10	protein_coding	26020	protein_coding	0.694264	8.40812	25.1808	2.26792e-05	0.000608439
ADGRD1	12	130953907	131141469	+	ENSG00000111452	ADGRD1	protein_coding	283383	protein_coding	-2.43094	2.32347	25.1675	2.27642e-05	0.0006097
SYT17	16	19167971	19268332	+	ENSG00000103528	SYT17	protein_coding	51760	protein_coding	1.37467	2.50509	25.0866	2.32864e-05	0.00062265
R3HDM4	19	896503	913245	-	ENSG00000198858	R3HDM4	protein_coding	91300	protein_coding	0.446471	6.65464	25.0771	2.33487e-05	0.000623277
NOL3	16	67170154	67175735	+	ENSG00000140939	NOL3	protein_coding	8996	protein_coding	1.44461	3.63319	25.0589	2.34682e-05	0.000625431
CDC42SE2	5	131245493	131398447	+	ENSG00000158985	CDC42SE2	protein_coding	56990	protein_coding	0.387259	7.91343	25.0505	2.35237e-05	0.00062587
RDX	11	109864295	110296712	-	ENSG00000137710	RDX	protein_coding	5962	protein_coding	1.60061	6.86932	25.0339	2.36336e-05	0.000627755
CD93	20	23079360	23086324	-	ENSG00000125810	CD93	protein_coding	22918	protein_coding	2.23117	6.59452	24.9946	2.38959e-05	0.000633674
FSD1	19	4304598	4323843	+	ENSG00000105255	FSD1	protein_coding	79187	protein_coding	1.65258	0.649875	25.5794	2.43405e-05	0.000644401
LILRA2	19	54572920	54590287	+	ENSG00000239998	LILRA2	protein_coding	11027	protein_coding	2.10819	6.8199	24.886	2.46378e-05	0.00065013
LGMN	14	92703807	92748679	-	ENSG00000100600	LGMN	protein_coding	5641	protein_coding	-2.12295	9.81461	24.8861	2.4637e-05	0.00065013
IL17RC	3	9917074	9933630	+	ENSG00000163702	IL17RC	protein_coding	84818	protein_coding	-1.40434	3.63225	24.84	2.49588e-05	0.000657521
MBOAT7	19	54173412	54189882	-	ENSG00000125505	MBOAT7	protein_coding	79143	protein_coding	0.695727	7.73939	24.7673	2.54764e-05	0.000670059
LINC00877	3	71943592	72279503	-	ENSG00000241163	LINC00877	lncRNA	285286	lncRNA	1.15353	3.32582	24.7012	2.59565e-05	0.00068157
MIR3142HG	5	160438594	160487426	+	ENSG00000253522	MIR3142HG	lncRNA	107075116	lncRNA	1.24827	4.7307	24.6906	2.60349e-05	0.000682513
RAP2B	3	153162226	153170627	+	ENSG00000181467	RAP2B	protein_coding	5912	protein_coding	-0.811634	7.44696	24.6641	2.62305e-05	0.000686521
CCSER2	10	84328586	84518521	+	ENSG00000107771	CCSER2	protein_coding	54462	protein_coding	0.551748	6.20483	24.5845	2.68289e-05	0.000701041
LINC02154	X	13266048	13303452	-	ENSG00000235385	LINC02154	lncRNA	109729169	lncRNA	3.5908	-0.0160954	24.5765	2.68897e-05	0.00070115
JUNB	19	12791486	12793315	+	ENSG00000171223	JUNB	protein_coding	3726	protein_coding	0.646796	8.90337	24.5725	2.69203e-05	0.00070115
INSRR	1	156840063	156859117	-	ENSG00000027644	INSRR	protein_coding	3645	protein_coding	1.41927	0.276995	29.4726	2.71467e-05	0.000703625
TRIM36	5	115124762	115180546	-	ENSG00000152503	TRIM36	protein_coding	55521	protein_coding	1.16114	3.77385	24.5465	2.71196e-05	0.000703625
FAAHP1	1	46432129	46482493	+	ENSG00000232022	FAAHP1	transcribed_unprocessed_pseudogene		pseudo	-1.89331	0.0915921	25.1832	2.70889e-05	0.000703625
ADA	20	44619522	44652233	-	ENSG00000196839	ADA	protein_coding	100	protein_coding	1.40552	7.3013	24.5368	2.71939e-05	0.000703713
ADGRE2	19	14732392	14778560	-	ENSG00000127507	ADGRE2	protein_coding	30817	protein_coding	0.978629	7.1302	24.5236	2.72958e-05	0.000704084
AC018529.2	18	77112602	77115726	+	ENSG00000278330	AC018529.2	lncRNA		lncRNA	-1.66231	2.98478	24.524	2.72932e-05	0.000704084
CXCL16	17	4733533	4739928	-	ENSG00000161921	CXCL16	protein_coding	58191	protein_coding	1.15675	8.61968	24.4314	2.80206e-05	0.00072162
ITGB2	21	44885953	44931989	-	ENSG00000160255	ITGB2	protein_coding	3689	protein_coding	-0.926681	10.4819	24.4116	2.81783e-05	0.000723432
PROC	2	127418427	127429246	+	ENSG00000115718	PROC	protein_coding	5624	protein_coding	-2.95077	0.7452	24.4113	2.8181e-05	0.000723432
MACC1	7	20134655	20217404	-	ENSG00000183742	MACC1	protein_coding	346389	protein_coding	2.31778	1.87768	24.3777	2.84518e-05	0.000729219
SLC22A4	5	132294394	132344190	+	ENSG00000197208	SLC22A4	protein_coding	6583	protein_coding	1.28736	2.59042	24.358	2.86112e-05	0.000730972
CTTNBP2	7	117710651	117874139	-	ENSG00000077063	CTTNBP2	protein_coding	83992	protein_coding	-4.03314	1.74039	24.3614	2.85842e-05	0.000730972
GAB2	11	78215293	78418348	-	ENSG00000033327	GAB2	protein_coding	9846	protein_coding	0.545725	6.68004	24.3187	2.89336e-05	0.000738037
HCK	20	32052188	32101856	+	ENSG00000101336	HCK	protein_coding	3055	protein_coding	1.09928	9.03794	24.2905	2.91673e-05	0.000742819
S100A12	1	153373711	153375621	-	ENSG00000163221	S100A12	protein_coding	6283	protein_coding	1.92367	4.13274	24.2673	2.93605e-05	0.000745696
LAMB2	3	49121114	49133118	-	ENSG00000172037	LAMB2	protein_coding	3913	protein_coding	-1.70446	4.73984	24.2658	2.93731e-05	0.000745696
SLC16A5	17	75087727	75106162	+	ENSG00000170190	SLC16A5	protein_coding	9121	protein_coding	-1.23979	4.62591	24.2171	2.97843e-05	0.000754942
L1CAM	X	153861514	153886173	-	ENSG00000198910	L1CAM	protein_coding	3897	protein_coding	1.83763	2.38267	24.1794	3.01064e-05	0.000761906
DPYSL2	8	26514031	26658178	+	ENSG00000092964	DPYSL2	protein_coding	1808	protein_coding	-0.936432	7.0224	24.1698	3.01894e-05	0.000762804
AC023282.1	10	120608580	120825317	+	ENSG00000274461	AC023282.1	lncRNA	105378516	lncRNA	-4.40362	-0.660201	24.7558	3.04324e-05	0.000767736
AC008738.5	19	33301279	33301940	+	ENSG00000267727	AC008738.5	lncRNA		lncRNA	-3.27342	0.846279	24.1299	3.05358e-05	0.000769138
NUDT16P1	3	131361898	131365122	+	ENSG00000246082	NUDT16P1	transcribed_unitary_pseudogene	152195	pseudo	-1.03009	2.19359	24.0417	3.13164e-05	0.000787567
SAMHD1	20	36889773	36951901	-	ENSG00000101347	SAMHD1	protein_coding	25939	protein_coding	-0.75448	9.77509	24.0167	3.15416e-05	0.000791991
ETS2	21	38805183	38824955	+	ENSG00000157557	ETS2	protein_coding	2114	protein_coding	1.29515	7.5662	23.9706	3.19609e-05	0.000801267
AC002480.1	7	22563337	22573996	+	ENSG00000232759	AC002480.1	lncRNA	100506178	lncRNA	4.23643	0.107762	27.251	3.22155e-05	0.000806391
CAVIN4	9	100578079	100588389	+	ENSG00000170681	CAVIN4	protein_coding	347273	protein_coding	3.22064	-0.831877	23.9196	3.24322e-05	0.00080679
AC004846.1	14	73242651	73245979	-	ENSG00000258376	AC004846.1	lncRNA		lncRNA	1.91677	1.8071	23.9213	3.24165e-05	0.00080679
AC020656.1	12	69353493	69354225	-	ENSG00000257764	AC020656.1	lncRNA		lncRNA	-3.20159	1.08473	23.9282	3.23524e-05	0.00080679
APOE	19	44905791	44909393	+	ENSG00000130203	APOE	protein_coding	348	protein_coding	-4.0607	7.57759	23.9246	3.23859e-05	0.00080679
PPIF	10	79347469	79355334	+	ENSG00000108179	PPIF	protein_coding	10105	protein_coding	0.967603	7.28559	23.8963	3.26505e-05	0.000809712
RNF165	18	46326809	46463140	+	ENSG00000141622	RNF165	protein_coding	494470	protein_coding	-1.54711	1.01425	25.2213	3.26465e-05	0.000809712
WNK2	9	93184916	93320572	+	ENSG00000165238	WNK2	protein_coding	65268	protein_coding	3.13168	-0.305181	23.8623	3.29711e-05	0.000816403
NKX3-1	8	23678697	23682938	-	ENSG00000167034	NKX3-1	protein_coding	4824	protein_coding	2.36427	1.18053	23.8173	3.34003e-05	0.000824679
FAM49A	2	16549459	16666331	-	ENSG00000197872	FAM49A	protein_coding	81553	protein_coding	0.871889	6.37221	23.8165	3.34079e-05	0.000824679
TPST2	22	26521996	26596717	-	ENSG00000128294	TPST2	protein_coding	8459	protein_coding	-0.632129	5.82844	23.7893	3.36705e-05	0.000829886
FOXRED2	22	36487190	36507101	-	ENSG00000100350	FOXRED2	protein_coding	80020	protein_coding	-1.12156	3.92315	23.7704	3.38553e-05	0.000833161
C2CD4A	15	62066977	62070917	+	ENSG00000198535	C2CD4A	protein_coding	145741	protein_coding	3.7062	-1.35106	25.9398	3.39626e-05	0.000834523
ZFPM2	8	104590733	105804539	+	ENSG00000169946	ZFPM2	protein_coding	23414	protein_coding	3.65009	-1.63042	27.0102	3.40448e-05	0.000835267
MFSD1	3	158732198	158829719	+	ENSG00000118855	MFSD1	protein_coding	64747	protein_coding	-0.692141	8.13844	23.7189	3.43611e-05	0.000841741
IRGQ	19	43584369	43596135	-	ENSG00000167378	IRGQ	protein_coding	126298	protein_coding	0.566924	4.88134	23.7048	3.45013e-05	0.000843891
SENCR	11	128691672	128696023	-	ENSG00000254703	SENCR	lncRNA	100507392	lncRNA	-1.6986	1.11008	23.6993	3.45555e-05	0.000843931
SLC7A8	14	23125295	23183674	-	ENSG00000092068	SLC7A8	protein_coding	23428	protein_coding	-3.16265	5.3192	23.6253	3.53021e-05	0.000860857
HERPUD1	16	56932142	56944864	+	ENSG00000051108	HERPUD1	protein_coding	9709	protein_coding	-0.67353	7.19091	23.6144	3.54136e-05	0.000862267
NUMB	14	73275107	73458617	-	ENSG00000133961	NUMB	protein_coding	8650	protein_coding	0.417038	7.45858	23.6087	3.54712e-05	0.000862364
BCL6	3	187721377	187745725	-	ENSG00000113916	BCL6	protein_coding	604	protein_coding	1.35076	7.03715	23.6026	3.55341e-05	0.000862587
NKD2	5	1008802	1038943	+	ENSG00000145506	NKD2	protein_coding	85409	protein_coding	3.14334	-1.40326	26.8061	3.56843e-05	0.00086367
SCN4B	11	118133377	118152888	-	ENSG00000177098	SCN4B	protein_coding	6330	protein_coding	-4.32009	-1.27808	24.1768	3.56862e-05	0.00086367
NRXN2	11	64606174	64723188	-	ENSG00000110076	NRXN2	protein_coding	9379	protein_coding	1.23337	0.275222	23.5653	3.59193e-05	0.000866701
C1orf122	1	37806979	37809454	+	ENSG00000197982	C1orf122	protein_coding	127687	protein_coding	1.18843	5.03969	23.5669	3.59034e-05	0.000866701
PPP1R15B	1	204403381	204411817	-	ENSG00000158615	PPP1R15B	protein_coding	84919	protein_coding	0.453646	6.9815	23.5275	3.63143e-05	0.000874918
NFKB2	10	102394110	102402524	+	ENSG00000077150	NFKB2	protein_coding	4791	protein_coding	0.922792	8.14824	23.4868	3.67456e-05	0.000882663
CLDND1	3	98497912	98523066	-	ENSG00000080822	CLDND1	protein_coding	56650	protein_coding	0.441641	6.11044	23.4904	3.67069e-05	0.000882663
NEDD4L	18	58044226	58401540	+	ENSG00000049759	NEDD4L	protein_coding	23327	protein_coding	0.815677	3.20235	23.4429	3.72155e-05	0.000892617
LOXL3	2	74532258	74555690	-	ENSG00000115318	LOXL3	protein_coding	84695	protein_coding	-1.23117	4.96894	23.4286	3.73703e-05	0.000894993
HLA-DRB5	6	32517353	32530287	-	ENSG00000198502	HLA-DRB5	protein_coding	3127	protein_coding	-1.45706	8.91834	23.3505	3.82278e-05	0.000914168
PTGDS	9	136975092	136981742	+	ENSG00000107317	PTGDS	protein_coding	5730	protein_coding	-2.54778	0.260904	25.4165	3.86728e-05	0.000923434
CSTF2T	10	51695486	51699595	-	ENSG00000177613	CSTF2T	protein_coding	23283	protein_coding	0.534133	5.9558	23.3039	3.87481e-05	0.00092386
PPM1M	3	52245759	52250599	+	ENSG00000164088	PPM1M	protein_coding	132160	protein_coding	-0.519086	6.98726	23.2812	3.90058e-05	0.000928626
CKB	14	103519667	103522833	-	ENSG00000166165	CKB	protein_coding	1152	protein_coding	1.95938	2.61321	23.2497	3.93648e-05	0.000935788
EXOC3	5	443175	471937	+	ENSG00000180104	EXOC3	protein_coding	11336	protein_coding	-0.363214	7.07253	23.2069	3.98585e-05	0.000946123
ZBED2	3	111592900	111595346	-	ENSG00000177494	ZBED2	protein_coding	79413	protein_coding	1.91061	-0.494373	23.1649	4.03494e-05	0.000956364
NINJ1	9	93121496	93134251	-	ENSG00000131669	NINJ1	protein_coding	4814	protein_coding	1.39555	8.2467	23.1243	4.08303e-05	0.000966337
TMEM132A	11	60924463	60937159	+	ENSG00000006118	TMEM132A	protein_coding	54972	protein_coding	2.19855	1.16869	23.1097	4.10041e-05	0.0009676
ADORA2B	17	15944917	15975746	+	ENSG00000170425	ADORA2B	protein_coding	136	protein_coding	-2.43993	1.6868	23.1109	4.09903e-05	0.0009676
GREM2	1	240489573	240612155	-	ENSG00000180875	GREM2	protein_coding	64388	protein_coding	1.89259	-0.00671893	29.1324	4.1815e-05	0.00098529
FGFBP2	4	15960245	15969309	-	ENSG00000137441	FGFBP2	protein_coding	83888	protein_coding	-1.50498	5.27782	22.9925	4.24328e-05	0.000998382
PLXDC1	17	39063313	39154394	-	ENSG00000161381	PLXDC1	protein_coding	57125	protein_coding	-1.73158	2.91967	22.9428	4.30551e-05	0.00101154
MPZL2	11	118253416	118264536	-	ENSG00000149573	MPZL2	protein_coding	10205	protein_coding	-2.38598	1.13315	22.8568	4.41553e-05	0.00103588
RPS6KA2	6	166409364	166906451	-	ENSG00000071242	RPS6KA2	protein_coding	6196	protein_coding	-0.791834	5.71994	22.8516	4.42216e-05	0.00103592
CD4	12	6786858	6820799	+	ENSG00000010610	CD4	protein_coding	920	protein_coding	-1.44133	8.68367	22.8413	4.43566e-05	0.00103757
TPK1	7	144451941	144836395	-	ENSG00000196511	TPK1	protein_coding	27010	protein_coding	-0.72213	3.61571	22.8242	4.45794e-05	0.00104127
DNAJB6	7	157335381	157417439	+	ENSG00000105993	DNAJB6	protein_coding	10049	protein_coding	0.689111	7.27824	22.7955	4.49561e-05	0.00104854
RAPGEF6	5	131423921	131635236	-	ENSG00000158987	RAPGEF6	protein_coding	51735	protein_coding	0.603838	4.66234	22.7805	4.51558e-05	0.00105167
PNMA1	14	73711783	73714384	-	ENSG00000176903	PNMA1	protein_coding	9240	protein_coding	0.632735	5.45913	22.7717	4.52725e-05	0.00105286
SLC9A7P1	12	98453835	98457145	-	ENSG00000227825	SLC9A7P1	transcribed_processed_pseudogene	121456	pseudo	1.44688	0.999453	22.7545	4.55018e-05	0.00105514
SH3BP4	2	234952017	235055714	+	ENSG00000130147	SH3BP4	protein_coding	23677	protein_coding	-1.22386	2.68458	22.7554	4.54895e-05	0.00105514
MYO7A	11	77128246	77215241	+	ENSG00000137474	MYO7A	protein_coding	4647	protein_coding	-1.60742	4.32975	22.7106	4.60937e-05	0.00106702
TMEM144	4	158201604	158255416	+	ENSG00000164124	TMEM144	protein_coding	55314	protein_coding	-1.62033	3.77272	22.7067	4.61467e-05	0.00106702
KIAA1211	4	56049073	56328625	+	ENSG00000109265	KIAA1211	protein_coding	57482	protein_coding	2.47224	0.388884	22.6672	4.66859e-05	0.00107793
M1AP	2	74557883	74648338	-	ENSG00000159374	M1AP	protein_coding	130951	protein_coding	-2.82001	1.39849	22.631	4.71875e-05	0.00108795
SPSB1	1	9292894	9369532	+	ENSG00000171621	SPSB1	protein_coding	80176	protein_coding	1.81738	3.64356	22.6165	4.73891e-05	0.00109104
AL121603.2	14	34874343	34876459	+	ENSG00000258738	AL121603.2	lncRNA	112268124	lncRNA	0.834853	2.77059	22.5984	4.76421e-05	0.00109529
SS18	18	26016253	26091217	-	ENSG00000141380	SS18	protein_coding	6760	protein_coding	0.337356	6.40024	22.5933	4.77144e-05	0.00109539
SHISAL1	22	44243665	44312951	-	ENSG00000138944	SHISAL1	protein_coding	85352	protein_coding	3.61628	-2.00751	25.526	4.81645e-05	0.00110295
SMAD6	15	66702236	66782849	+	ENSG00000137834	SMAD6	protein_coding	4091	protein_coding	-1.37232	3.14343	22.5603	4.8181e-05	0.00110295
AC020658.5	15	40285468	40285909	-	ENSG00000273855	AC020658.5	lncRNA		lncRNA	-2.10295	0.474076	22.5039	4.89909e-05	0.00111989
Z95118.2	6	108798929	108837113	+	ENSG00000286511	Z95118.2	lncRNA		lncRNA	2.56601	0.0695847	22.4847	4.92705e-05	0.00112468
PLAT	8	42174718	42207676	-	ENSG00000104368	PLAT	protein_coding	5327	protein_coding	2.76966	-0.432433	22.4584	4.96549e-05	0.00113185
ASAP2	2	9206765	9405683	+	ENSG00000151693	ASAP2	protein_coding	8853	protein_coding	2.68039	2.73569	22.4397	4.99306e-05	0.00113547
BLVRB	19	40447765	40465764	-	ENSG00000090013	BLVRB	protein_coding	645	protein_coding	-1.181	6.45041	22.438	4.99551e-05	0.00113547
FFAR2	19	35443907	35451767	+	ENSG00000126262	FFAR2	protein_coding	2867	protein_coding	2.44344	5.45732	22.4303	5.007e-05	0.00113648
RNF19A	8	100257060	100336218	-	ENSG00000034677	RNF19A	protein_coding	25897	protein_coding	0.524365	6.57163	22.4235	5.0171e-05	0.00113716
FFAR3	19	35358460	35360489	+	ENSG00000185897	FFAR3	protein_coding	2865	protein_coding	3.16814	-1.18384	22.3382	5.14547e-05	0.00116462
TBC1D13	9	128787253	128810430	+	ENSG00000107021	TBC1D13	protein_coding	54662	protein_coding	0.630245	5.60238	22.3134	5.18343e-05	0.00117156
LSS	21	46188141	46228824	-	ENSG00000160285	LSS	protein_coding	4047	protein_coding	1.1062	7.00616	22.2824	5.23134e-05	0.00118072
SRGAP1	12	63844700	64162217	+	ENSG00000196935	SRGAP1	protein_coding	57522	protein_coding	1.79882	1.38653	22.2674	5.2548e-05	0.00118436
CORIN	4	47593999	47838106	-	ENSG00000145244	CORIN	protein_coding	10699	protein_coding	-4.66536	0.50058	22.2476	5.28571e-05	0.00118965
RHBDF2	17	76470891	76501790	-	ENSG00000129667	RHBDF2	protein_coding	79651	protein_coding	0.833167	7.54612	22.2292	5.31476e-05	0.00119452
ALDH1A2	15	57953424	58497866	-	ENSG00000128918	ALDH1A2	protein_coding	8854	protein_coding	-3.15533	2.52632	22.2241	5.3228e-05	0.00119466
BMT2	7	112819147	112939875	-	ENSG00000164603	BMT2	protein_coding	154743	protein_coding	0.547243	4.7607	22.2172	5.33367e-05	0.00119543
DLGAP1-AS1	18	3593732	3598363	+	ENSG00000177337	DLGAP1-AS1	lncRNA		lncRNA	0.788652	3.53057	22.2113	5.34314e-05	0.00119588
VAC14	16	70687439	70801160	-	ENSG00000103043	VAC14	protein_coding	55697	protein_coding	1.12059	7.03745	22.1644	5.41814e-05	0.00121098
CCDC65	12	48904110	48931840	+	ENSG00000139537	CCDC65	protein_coding	85478	protein_coding	-1.676	1.2379	24.9673	5.50484e-05	0.00122865
FZD1	7	91264433	91271326	+	ENSG00000157240	FZD1	protein_coding	8321	protein_coding	-1.28424	5.11888	22.0853	5.54739e-05	0.00123643
ARPIN	15	89895006	89912952	-	ENSG00000242498	ARPIN	protein_coding	348110	protein_coding	-1.64426	5.32976	21.959	5.76055e-05	0.00128216
NANP	20	25612935	25624014	-	ENSG00000170191	NANP	protein_coding	140838	protein_coding	-0.754709	3.21415	21.8337	5.98081e-05	0.00132934
EPB41L3	18	5392381	5630700	-	ENSG00000082397	EPB41L3	protein_coding	23136	protein_coding	0.682595	8.7506	21.7974	6.0463e-05	0.00133651
KCTD21	11	78171249	78188626	-	ENSG00000188997	KCTD21	protein_coding	283219	protein_coding	0.483006	4.29385	21.8033	6.03559e-05	0.00133651
YWHAH	22	31944522	31957603	+	ENSG00000128245	YWHAH	protein_coding	7533	protein_coding	-0.752129	6.5348	21.7976	6.04583e-05	0.00133651
TNFRSF11A	18	62325287	62391288	+	ENSG00000141655	TNFRSF11A	protein_coding	8792	protein_coding	-2.1332	3.42436	21.8014	6.03904e-05	0.00133651
AUTS2	7	69598296	70793506	+	ENSG00000158321	AUTS2	protein_coding	26053	protein_coding	0.76759	5.8435	21.7744	6.08808e-05	0.00134389
SULF2	20	47656348	47786616	-	ENSG00000196562	SULF2	protein_coding	55959	protein_coding	-1.0185	6.4599	21.7491	6.13445e-05	0.00135227
SHROOM3	4	76435229	76783253	+	ENSG00000138771	SHROOM3	protein_coding	57619	protein_coding	4.22298	-1.4319	22.239	6.16856e-05	0.00135793
PALD1	10	70478767	70568450	+	ENSG00000107719	PALD1	protein_coding	27143	protein_coding	-2.06961	3.26507	21.7061	6.21431e-05	0.00136613
DNM2	19	10718079	10833488	+	ENSG00000079805	DNM2	protein_coding	1785	protein_coding	0.344671	8.52182	21.6954	6.2344e-05	0.00136867
UBA6	4	67612652	67701155	-	ENSG00000033178	UBA6	protein_coding	55236	protein_coding	0.484902	6.03547	21.623	6.37152e-05	0.00139496
NAPRT	8	143574785	143578649	-	ENSG00000147813	NAPRT	protein_coding	93100	protein_coding	-0.508478	6.21648	21.6237	6.37032e-05	0.00139496
HDGFL2	19	4472297	4502208	+	ENSG00000167674	HDGFL2	protein_coding	84717	protein_coding	0.333264	5.67784	21.5506	6.51214e-05	0.00142381
IDH1	2	208236227	208266074	-	ENSG00000138413	IDH1	protein_coding	3417	protein_coding	-0.998418	6.44007	21.5189	6.57473e-05	0.00143554
SLC38A6	14	60981114	61083733	+	ENSG00000139974	SLC38A6	protein_coding	145389	protein_coding	-1.00574	5.40032	21.4779	6.65658e-05	0.00145144
AL353608.3	9	68306528	68330626	+	ENSG00000234394	AL353608.3	lncRNA	440896	lncRNA	3.11494	-1.16882	22.5524	6.68878e-05	0.00145649
NXT2	X	109535781	109544690	+	ENSG00000101888	NXT2	protein_coding	55916	protein_coding	0.708933	4.29504	21.4191	6.77591e-05	0.00147346
CLSPN	1	35720218	35769978	-	ENSG00000092853	CLSPN	protein_coding	63967	protein_coding	1.34066	0.841814	21.4066	6.80163e-05	0.00147706
B3GALNT2	1	235447190	235504452	-	ENSG00000162885	B3GALNT2	protein_coding	148789	protein_coding	-0.556022	4.54948	21.3724	6.87228e-05	0.00149038
PNPLA8	7	108470417	108569666	-	ENSG00000135241	PNPLA8	protein_coding	50640	protein_coding	0.437629	5.87011	21.3341	6.95247e-05	0.00150574
ADGRA2	8	37784191	37844896	+	ENSG00000020181	ADGRA2	protein_coding	25960	protein_coding	1.75929	2.28534	21.3221	6.97786e-05	0.00150921
TRIB1	8	125430358	125438403	+	ENSG00000173334	TRIB1	protein_coding	10221	protein_coding	1.19379	6.26083	21.307	7.00985e-05	0.00151409
VDR	12	47841537	47943048	-	ENSG00000111424	VDR	protein_coding	7421	protein_coding	1.04026	6.32666	21.2841	7.05878e-05	0.0015216
AL355075.5	14	20437982	20441268	+	ENSG00000259162	AL355075.5	transcribed_unprocessed_pseudogene		pseudo	-3.66061	-1.02423	23.0649	7.06356e-05	0.0015216
FNIP2	4	158769026	158908050	+	ENSG00000052795	FNIP2	protein_coding	57600	protein_coding	1.34348	6.93552	21.2729	7.08269e-05	0.00152368
CCL2	17	34255218	34257203	+	ENSG00000108691	CCL2	protein_coding	6347	protein_coding	3.16808	10.4013	21.261	7.10835e-05	0.00152716
LINC02732	11	110355130	110407613	+	ENSG00000254416	LINC02732	lncRNA		lncRNA	4.42611	0.140264	21.23	7.17567e-05	0.00153956
AIF1	6	31615217	31617021	+	ENSG00000204472	AIF1	protein_coding	199	protein_coding	-1.03796	7.82351	21.1985	7.24448e-05	0.00155225
ERGIC1	5	172834251	172952683	+	ENSG00000113719	ERGIC1	protein_coding	57222	protein_coding	0.941317	7.17268	21.0807	7.50886e-05	0.00160462
GPD1L	3	32105689	32168713	+	ENSG00000152642	GPD1L	protein_coding	23171	protein_coding	-0.660242	3.75131	21.0842	7.5009e-05	0.00160462
SGTB	5	65665928	65723035	-	ENSG00000197860	SGTB	protein_coding	54557	protein_coding	0.967936	7.07557	21.0626	7.55043e-05	0.00161136
TMCC3	12	94567122	94650557	-	ENSG00000057704	TMCC3	protein_coding	57458	protein_coding	1.04453	4.09965	21.0349	7.61439e-05	0.00162285
LIN54	4	82909973	83012926	-	ENSG00000189308	LIN54	protein_coding	132660	protein_coding	0.548144	4.64346	21.0287	7.62888e-05	0.00162379
DDIT4	10	72273924	72276036	+	ENSG00000168209	DDIT4	protein_coding	54541	protein_coding	1.81623	5.59287	21.0132	7.66497e-05	0.00162716
VENTX	10	133237855	133241928	+	ENSG00000151650	VENTX	protein_coding	27287	protein_coding	-1.24179	3.10857	21.0157	7.65902e-05	0.00162716
CALM2	2	47160083	47176921	-	ENSG00000143933	CALM2	protein_coding	805	protein_coding	-0.606076	8.64116	20.9551	7.80204e-05	0.00165407
HIVEP1	6	12008762	12164999	+	ENSG00000095951	HIVEP1	protein_coding	3096	protein_coding	0.817301	6.29452	20.9335	7.8537e-05	0.00166283
SERPINB9P1	6	2851230	2881407	-	ENSG00000230438	SERPINB9P1	lncRNA		lncRNA	1.34087	3.47905	20.9252	7.87382e-05	0.0016649
PLP2	X	49171898	49175235	+	ENSG00000102007	PLP2	protein_coding	5355	protein_coding	0.846898	6.61061	20.8694	8.0093e-05	0.00169014
PIEZO1	16	88715338	88785220	-	ENSG00000103335	PIEZO1	protein_coding	9780	protein_coding	-0.56078	7.7069	20.8632	8.0244e-05	0.00169014
ITGA11	15	68296532	68432163	-	ENSG00000137809	ITGA11	protein_coding	22801	protein_coding	-4.13956	1.0132	20.8631	8.02474e-05	0.00169014
ARL13B	3	93980139	94055678	+	ENSG00000169379	ARL13B	protein_coding	200894	protein_coding	0.728786	3.46645	20.8079	8.16144e-05	0.00171668
DMXL2	15	51447711	51622833	-	ENSG00000104093	DMXL2	protein_coding	23312	protein_coding	0.832004	8.89844	20.7813	8.22825e-05	0.00172847
LRMDA	10	75431624	76560168	+	ENSG00000148655	LRMDA	protein_coding	83938	protein_coding	-1.42689	2.8472	20.7667	8.26525e-05	0.00173398
RNF13	3	149812708	149962139	+	ENSG00000082996	RNF13	protein_coding	11342	protein_coding	0.640868	7.74827	20.7556	8.29339e-05	0.00173761
SNRNP27	2	69893956	69905575	+	ENSG00000124380	SNRNP27	protein_coding	11017	protein_coding	0.449167	4.51577	20.7166	8.39333e-05	0.00175626
AXL	19	41219223	41261766	+	ENSG00000167601	AXL	protein_coding	558	protein_coding	-4.47201	4.01657	20.6641	8.52971e-05	0.00178248
AC093583.1	7	151806490	151810820	+	ENSG00000242048	AC093583.1	lncRNA	644090	lncRNA	2.20942	5.27343	20.6338	8.60951e-05	0.00179384
DNAH17	17	78423697	78577394	-	ENSG00000187775	DNAH17	protein_coding	8632	protein_coding	1.72205	0.603104	20.6308	8.61757e-05	0.00179384
LRP12	8	104489231	104589024	-	ENSG00000147650	LRP12	protein_coding	29967	protein_coding	1.59253	4.35374	20.6379	8.59863e-05	0.00179384
CEP162	6	84124241	84227643	-	ENSG00000135315	CEP162	protein_coding	22832	protein_coding	0.648509	4.12602	20.6068	8.6814e-05	0.00180479
CCL7	17	34270221	34272242	+	ENSG00000108688	CCL7	protein_coding	6354	protein_coding	4.67684	7.31644	20.5834	8.74423e-05	0.0018155
ABCB5	7	20615207	20777038	+	ENSG00000004846	ABCB5	protein_coding	340273	protein_coding	4.99749	2.91383	21.5806	8.77774e-05	0.00182011
ZNF101	19	19668796	19683509	+	ENSG00000181896	ZNF101	protein_coding	94039	protein_coding	0.492601	5.55615	20.49	8.9995e-05	0.00186369
RELB	19	45001449	45038198	+	ENSG00000104856	RELB	protein_coding	5971	protein_coding	1.04354	6.44184	20.4762	9.03787e-05	0.00186922
PTPRJ	11	47980558	48170841	+	ENSG00000149177	PTPRJ	protein_coding	5795	protein_coding	0.47213	8.23209	20.4312	9.16425e-05	0.00189292
GASK1B	4	158124474	158173318	-	ENSG00000164125	GASK1B	protein_coding	51313	protein_coding	-1.89013	7.34023	20.4223	9.18959e-05	0.00189572
SLC4A10	2	161424332	161985282	+	ENSG00000144290	SLC4A10	protein_coding	57282	protein_coding	1.24219	1.96488	20.8542	9.2514e-05	0.00190603
IL2RA	10	6010689	6062370	-	ENSG00000134460	IL2RA	protein_coding	3559	protein_coding	2.67784	5.49415	20.3664	9.34972e-05	0.0019189
DKK3	11	11956207	12009769	-	ENSG00000050165	DKK3	protein_coding	27122	protein_coding	1.31585	1.29115	20.8196	9.34713e-05	0.0019189
FAM160B1	10	114821744	114899832	+	ENSG00000151553	FAM160B1	protein_coding	57700	protein_coding	0.402996	5.23375	20.3706	9.33758e-05	0.0019189
KCNAB2	1	5990927	6101193	+	ENSG00000069424	KCNAB2	protein_coding	8514	protein_coding	-0.606211	8.62314	20.2795	9.60472e-05	0.00196872
SLA2	20	36612318	36646196	-	ENSG00000101082	SLA2	protein_coding	84174	protein_coding	1.02257	5.54318	20.2623	9.65601e-05	0.00197671
AC120193.1	8	24295814	24912073	-	ENSG00000253535	AC120193.1	lncRNA		lncRNA	1.92812	0.80801	20.2096	9.81518e-05	0.00200674
TRIP10	19	6737925	6751530	+	ENSG00000125733	TRIP10	protein_coding	9322	protein_coding	1.20522	5.46204	20.196	9.85667e-05	0.00201266
SNX9	6	157700387	157945077	+	ENSG00000130340	SNX9	protein_coding	51429	protein_coding	1.12201	6.62689	20.1799	9.90607e-05	0.00202019
ACP2	11	47239302	47248906	-	ENSG00000134575	ACP2	protein_coding	53	protein_coding	1.24074	7.6811	20.1721	9.93016e-05	0.00202253
DOK3	5	177501907	177511274	-	ENSG00000146094	DOK3	protein_coding	79930	protein_coding	0.493422	8.22728	20.1657	9.95006e-05	0.00202402
MT1A	16	56638666	56640087	+	ENSG00000205362	MT1A	protein_coding	4489	protein_coding	7.25842	-1.41752	39.821	9.98303e-05	0.00202816
ACE	17	63477061	63498380	+	ENSG00000159640	ACE	protein_coding	1636	protein_coding	-1.68427	4.95234	20.1464	0.000100098	0.00203103
NMRAL2P	3	185959943	185980872	+	ENSG00000171658	NMRAL2P	transcribed_unprocessed_pseudogene	344887	pseudo	1.49213	3.58277	20.1011	0.00010152	0.00205729
CD86	3	122055362	122121139	+	ENSG00000114013	CD86	protein_coding	942	protein_coding	-0.669154	7.27236	20.0926	0.000101788	0.00206013
SUSD6	14	69611596	69715144	+	ENSG00000100647	SUSD6	protein_coding	9766	protein_coding	0.774872	8.282	20.0268	0.000103894	0.00209918
GPR34	X	41688973	41697275	+	ENSG00000171659	GPR34	protein_coding	2857	protein_coding	-2.79689	3.65183	20.0242	0.000103979	0.00209918
FAM198B-AS1	4	158170752	158202877	+	ENSG00000248429	FAM198B-AS1	lncRNA	285505	lncRNA	-1.98747	3.73355	20.0199	0.00010412	0.00209939
SIAH3	13	45777242	45851753	-	ENSG00000215475	SIAH3	protein_coding	283514	protein_coding	1.82567	0.108394	20.0132	0.000104336	0.0021011
TNFRSF9	1	7915894	7943165	-	ENSG00000049249	TNFRSF9	protein_coding	3604	protein_coding	1.8346	3.14264	20.0088	0.000104481	0.00210139
MCM6	2	135839626	135876443	-	ENSG00000076003	MCM6	protein_coding	4175	protein_coding	0.609375	4.89838	19.995	0.00010493	0.00210779
MRO	18	50795120	50825402	-	ENSG00000134042	MRO	protein_coding	83876	protein_coding	-7.5195	-0.146077	20.8873	0.000106956	0.00214579
SLC43A2	17	1569267	1628886	-	ENSG00000167703	SLC43A2	protein_coding	124935	protein_coding	0.645749	9.03312	19.9085	0.000107801	0.00216006
GATA2	3	128479427	128493185	-	ENSG00000179348	GATA2	protein_coding	2624	protein_coding	0.868657	3.77953	19.9016	0.000108036	0.00216206
KREMEN1	22	29073078	29168333	+	ENSG00000183762	KREMEN1	protein_coding	83999	protein_coding	3.52708	2.82037	19.8629	0.00010935	0.00218564
GRK3	22	25564675	25729294	+	ENSG00000100077	GRK3	protein_coding	157	protein_coding	-0.704769	7.06641	19.853	0.000109691	0.00218973
CA5B	X	15688830	15788411	+	ENSG00000169239	CA5B	protein_coding	11238	protein_coding	-0.750363	3.37304	19.8299	0.000110486	0.00220287
MSR1	8	16107878	16567490	-	ENSG00000038945	MSR1	protein_coding	4481	protein_coding	-2.53347	6.38135	19.8171	0.000110929	0.00220895
AC023202.1	8	24169001	24177080	-	ENSG00000253891	AC023202.1	lncRNA		lncRNA	2.77895	-0.2979	19.7247	0.00011419	0.00227108
PANX1	11	94128841	94181968	+	ENSG00000110218	PANX1	protein_coding	24145	protein_coding	1.16808	4.36508	19.7175	0.000114447	0.00227338
ETHE1	19	43506719	43527230	-	ENSG00000105755	ETHE1	protein_coding	23474	protein_coding	0.703164	4.11995	19.7083	0.000114778	0.00227714
NPFFR1	10	70247329	70284004	-	ENSG00000148734	NPFFR1	protein_coding	64106	protein_coding	3.33373	-1.29211	21.2164	0.000116077	0.00230007
BTG3	21	17593653	17612947	-	ENSG00000154640	BTG3	protein_coding	10950	protein_coding	0.97596	4.41603	19.6144	0.000118213	0.00233951
RPP25	15	74954416	74957464	-	ENSG00000178718	RPP25	protein_coding	54913	protein_coding	-0.710353	2.86087	19.5944	0.000118961	0.00235142
BAIAP2	17	81035122	81117432	+	ENSG00000175866	BAIAP2	protein_coding	10458	protein_coding	-0.929857	4.89066	19.567	0.000119992	0.00236889
AC008957.3	5	36667717	36669958	+	ENSG00000279400	AC008957.3	TEC		other	3.11787	1.02797	19.5487	0.000120686	0.00237967
CASP5	11	104994235	105023168	-	ENSG00000137757	CASP5	protein_coding	838	protein_coding	2.43813	3.58834	19.5347	0.000121216	0.00238564
CALCRL	2	187341964	187448460	-	ENSG00000064989	CALCRL	protein_coding	10203	protein_coding	1.74824	2.10905	19.5329	0.000121286	0.00238564
LMO2	11	33858576	33892076	-	ENSG00000135363	LMO2	protein_coding	4005	protein_coding	-1.0096	5.83602	19.5252	0.000121582	0.00238855
AC087645.2	17	78315729	78347798	+	ENSG00000267737	AC087645.2	lncRNA		lncRNA	3.16258	0.015456	19.507	0.000122279	0.0023993
NHSL1	6	138422043	138692571	-	ENSG00000135540	NHSL1	protein_coding	57224	protein_coding	-1.35356	2.27358	19.441	0.000124853	0.00244681
UBAP1	9	34179005	34252523	+	ENSG00000165006	UBAP1	protein_coding	51271	protein_coding	0.388253	6.11339	19.422	0.000125607	0.0024586
MYO5C	15	52192322	52295804	-	ENSG00000128833	MYO5C	protein_coding	55930	protein_coding	1.4851	0.0800418	19.415	0.000125881	0.00246097
ITGA1	5	52787916	52959209	+	ENSG00000213949	ITGA1	protein_coding	3672	protein_coding	1.8728	3.08368	19.3693	0.000127713	0.00249375
RPS6KA4	11	64359148	64372215	+	ENSG00000162302	RPS6KA4	protein_coding	8986	protein_coding	-0.439536	6.14236	19.3496	0.000128514	0.00250634
GRAMD4	22	46576012	46679790	+	ENSG00000075240	GRAMD4	protein_coding	23151	protein_coding	-0.806675	7.08394	19.3082	0.000130207	0.00253627
NAV3	12	77324641	78213010	+	ENSG00000067798	NAV3	protein_coding	89795	protein_coding	4.06903	-2.23715	20.7795	0.000130955	0.00254653
STRIP2	7	129434432	129488399	+	ENSG00000128578	STRIP2	protein_coding	57464	protein_coding	1.87801	0.991487	19.2879	0.00013105	0.00254653
MAPK11	22	50263713	50270767	-	ENSG00000185386	MAPK11	protein_coding	5600	protein_coding	1.56595	2.02464	19.275	0.000131586	0.00254793
TMCO3	13	113491021	113554590	+	ENSG00000150403	TMCO3	protein_coding	55002	protein_coding	0.679328	5.76002	19.2747	0.000131598	0.00254793
CREB5	7	28299321	28825894	+	ENSG00000146592	CREB5	protein_coding	9586	protein_coding	-1.71181	3.79742	19.2776	0.000131475	0.00254793
CORO1B	11	67435510	67443821	-	ENSG00000172725	CORO1B	protein_coding	57175	protein_coding	-0.574983	7.65029	19.2523	0.000132538	0.00255995
TKTL1	X	154295795	154330350	+	ENSG00000007350	TKTL1	protein_coding	8277	protein_coding	-1.36454	0.376887	19.2547	0.000132435	0.00255995
ANKRD1	10	90912096	90921276	-	ENSG00000148677	ANKRD1	protein_coding	27063	protein_coding	7.01858	3.18011	19.6454	0.000133164	0.00256896
SLC23A2	20	4852356	5010293	-	ENSG00000089057	SLC23A2	protein_coding	9962	protein_coding	-0.723789	7.24535	19.2085	0.00013439	0.00258951
LGMNP1	13	64958097	64959396	-	ENSG00000214269	LGMNP1	processed_pseudogene		pseudo	-2.46154	3.49962	19.1835	0.000135461	0.00260702
GPR132	14	105049395	105065445	-	ENSG00000183484	GPR132	protein_coding	29933	protein_coding	0.912187	5.85745	19.1723	0.000135945	0.00261321
CLUAP1	16	3500976	3539048	+	ENSG00000103351	CLUAP1	protein_coding	23059	protein_coding	0.846728	3.05779	19.1676	0.000136145	0.00261392
MT1JP	16	56635739	56637086	+	ENSG00000255986	MT1JP	transcribed_unprocessed_pseudogene	4498	pseudo	8.02519	-1.27832	48.7132	0.000136733	0.00262208
OSBPL1A	18	24162045	24397880	-	ENSG00000141447	OSBPL1A	protein_coding	114876	protein_coding	-1.44518	5.05326	19.1337	0.000137621	0.00263596
CLIC5	6	45880827	46080348	-	ENSG00000112782	CLIC5	protein_coding	53405	protein_coding	1.03907	2.69983	19.1113	0.000138604	0.00264948
ELK1	X	47635521	47650604	-	ENSG00000126767	ELK1	protein_coding	2002	protein_coding	0.487488	5.53131	19.1101	0.000138657	0.00264948
HGF	7	81699010	81770438	-	ENSG00000019991	HGF	protein_coding	3082	protein_coding	-3.23314	4.73682	19.1005	0.000139083	0.00265447
ZNF644	1	90915298	91022272	-	ENSG00000122482	ZNF644	protein_coding	84146	protein_coding	0.382839	5.5896	19.0881	0.000139633	0.00266182
TOR2A	9	127731524	127735313	-	ENSG00000160404	TOR2A	protein_coding	27433	protein_coding	-0.41431	5.46739	19.0604	0.000140867	0.00268215
LINC01504	9	72305367	72356721	+	ENSG00000225434	LINC01504	lncRNA	100507540	lncRNA	-1.90087	1.91202	19.031	0.000142195	0.00270423
CYP7B1	8	64587763	64798737	-	ENSG00000172817	CYP7B1	protein_coding	9420	protein_coding	1.91505	-0.0685529	19.0002	0.000143597	0.00272444
AVPI1	10	97677424	97687241	-	ENSG00000119986	AVPI1	protein_coding	60370	protein_coding	-1.24828	4.4753	19.0037	0.000143437	0.00272444
AC110741.1	8	133886496	133902407	+	ENSG00000253593	AC110741.1	lncRNA	101927822	lncRNA	3.74549	0.382444	18.972	0.000144896	0.00274262
FAM20C	7	192571	260772	+	ENSG00000177706	FAM20C	protein_coding	56975	protein_coding	-1.2754	7.26747	18.9754	0.000144738	0.00274262
DEFA3	8	7015869	7018297	-	ENSG00000239839	DEFA3	protein_coding	1668	protein_coding	-2.10074	1.92851	19.8262	0.000145637	0.0027534
SSTR2	17	73165010	73176633	+	ENSG00000180616	SSTR2	protein_coding	6752	protein_coding	4.94772	1.92768	18.9488	0.000145972	0.00275649
SRC	20	37344685	37406050	+	ENSG00000197122	SRC	protein_coding	6714	protein_coding	1.48883	8.45527	18.9358	0.00014658	0.00276473
C10orf105	10	71711701	71737824	-	ENSG00000214688	C10orf105	protein_coding	414152	protein_coding	-3.55555	0.553481	18.9214	0.000147255	0.00277419
MARCH3	5	126867714	127030558	-	ENSG00000173926	MARCH3	protein_coding	115123	protein_coding	0.920508	2.0431	18.9172	0.000147453	0.00277468
KCNC3	19	50311937	50333515	-	ENSG00000131398	KCNC3	protein_coding	3748	protein_coding	-0.940906	5.3524	18.9039	0.00014808	0.0027832
IL10	1	206767602	206774541	-	ENSG00000136634	IL10	protein_coding	3586	protein_coding	2.08074	4.30852	18.8976	0.000148378	0.00278555
LINC02605	8	78835307	78840525	+	ENSG00000261618	LINC02605	lncRNA		lncRNA	2.67417	1.20118	18.8788	0.000149273	0.00279354
SDC2	8	96493813	96611790	+	ENSG00000169439	SDC2	protein_coding	6383	protein_coding	1.42018	7.59003	18.8777	0.000149325	0.00279354
OAF	11	120211032	120230334	+	ENSG00000184232	OAF	protein_coding	220323	protein_coding	0.814317	4.12618	18.8844	0.000149006	0.00279354
COMMD10	5	116085016	116412762	+	ENSG00000145781	COMMD10	protein_coding	51397	protein_coding	-0.607219	4.07142	18.8603	0.000150161	0.00280266
ALS2CL	3	46668995	46693704	-	ENSG00000178038	ALS2CL	protein_coding	259173	protein_coding	-1.32339	2.56724	18.8633	0.000150018	0.00280266
FCGRT	19	49506816	49526428	+	ENSG00000104870	FCGRT	protein_coding	2217	protein_coding	-0.96846	8.52344	18.8466	0.000150821	0.00281171
GPR171	3	151197832	151203216	-	ENSG00000174946	GPR171	protein_coding	29909	protein_coding	0.918641	4.85867	18.8267	0.000151783	0.00282636
TMEM189	20	50118254	50153734	-	ENSG00000240849	TMEM189	protein_coding	387521	protein_coding	0.553259	5.30938	18.8208	0.00015207	0.00282843
LINC01150	11	1897015	1908656	+	ENSG00000229671	LINC01150	lncRNA		lncRNA	-3.62713	0.304415	18.7412	0.000156001	0.0028982
HLA-DPB1	6	33075990	33089696	+	ENSG00000223865	HLA-DPB1	protein_coding	3115	protein_coding	-1.15557	9.61776	18.7191	0.000157109	0.00291541
ADGRG1	16	57610652	57665580	+	ENSG00000205336	ADGRG1	protein_coding	9289	protein_coding	-0.934335	5.87691	18.7043	0.000157858	0.00292593
ENAH	1	225486835	225653142	-	ENSG00000154380	ENAH	protein_coding	55740	protein_coding	2.81787	-0.872419	18.6911	0.000158531	0.00293164
KLHL2	4	165207561	165323156	+	ENSG00000109466	KLHL2	protein_coding	11275	protein_coding	0.440531	5.10436	18.6912	0.000158522	0.00293164
CIAO2A	15	64072565	64093857	-	ENSG00000166797	CIAO2A	protein_coding	84191	protein_coding	-0.531697	5.80288	18.6831	0.000158938	0.00293578
TNFAIP1	17	28335602	28347009	+	ENSG00000109079	TNFAIP1	protein_coding	7126	protein_coding	0.365703	5.1532	18.6686	0.000159681	0.00294274
DAB2	5	39371675	39462300	-	ENSG00000153071	DAB2	protein_coding	1601	protein_coding	-1.07386	7.52619	18.6686	0.000159681	0.00294274
STAB1	3	52495338	52524495	+	ENSG00000010327	STAB1	protein_coding	23166	protein_coding	-2.8609	10.129	18.6606	0.000160089	0.00294688
LEMD3	12	65169583	65248355	+	ENSG00000174106	LEMD3	protein_coding	23592	protein_coding	0.314103	5.62054	18.571	0.00016477	0.00302958
PLCXD2	3	111674676	111846447	+	ENSG00000240891	PLCXD2	protein_coding	257068	protein_coding	0.580603	3.8473	18.5439	0.000166216	0.00305268
SLC27A2	15	50182196	50236385	+	ENSG00000140284	SLC27A2	protein_coding	11001	protein_coding	1.96399	0.588079	18.5243	0.000167267	0.00306848
ELL	19	18442663	18522116	-	ENSG00000105656	ELL	protein_coding	8178	protein_coding	0.657231	5.79089	18.4835	0.000169485	0.00310561
AC002511.1	19	35432957	35434642	-	ENSG00000232680	AC002511.1	lncRNA		lncRNA	4.38427	-1.39888	18.4254	0.000172697	0.0031501
TNS3	7	47275154	47582558	-	ENSG00000136205	TNS3	protein_coding	64759	protein_coding	1.18043	8.41385	18.4269	0.000172609	0.0031501
ITPRIP	10	104309698	104338465	-	ENSG00000148841	ITPRIP	protein_coding	85450	protein_coding	0.575257	5.66105	18.4317	0.000172343	0.0031501
FCRL6	1	159800511	159816257	+	ENSG00000181036	FCRL6	protein_coding	343413	protein_coding	-0.648232	4.10015	18.4277	0.000172566	0.0031501
ACSL1	4	184755595	184826818	-	ENSG00000151726	ACSL1	protein_coding	2180	protein_coding	1.71572	8.625	18.4028	0.000173962	0.00316958
FBP1	9	94603133	94640249	-	ENSG00000165140	FBP1	protein_coding	2203	protein_coding	-2.61383	7.2766	18.3767	0.000175437	0.00319283
NDP	X	43948776	43973395	-	ENSG00000124479	NDP	protein_coding	4693	protein_coding	3.55423	0.678187	18.728	0.000176768	0.00321057
HMMR	5	163460203	163491941	+	ENSG00000072571	HMMR	protein_coding	3161	protein_coding	1.2574	-0.264113	18.3526	0.000176811	0.00321057
LPL	8	19901717	19967259	+	ENSG00000175445	LPL	protein_coding	4023	protein_coding	-2.91863	4.29274	18.3429	0.000177363	0.00321697
NOTCH3	19	15159038	15200995	-	ENSG00000074181	NOTCH3	protein_coding	4854	protein_coding	2.59266	4.69817	18.3367	0.000177724	0.00321987
EPHX1	1	225810092	225845563	+	ENSG00000143819	EPHX1	protein_coding	2052	protein_coding	-1.11801	4.73878	18.3299	0.000178115	0.00322333
ABI1	10	26746593	26861087	-	ENSG00000136754	ABI1	protein_coding	10006	protein_coding	0.712224	7.43726	18.3177	0.000178821	0.00323245
GPR141	7	37683796	37833788	+	ENSG00000187037	GPR141	protein_coding	353345	protein_coding	-1.49308	4.12286	18.3117	0.000179165	0.00323504
SMARCD3	7	151238764	151277896	-	ENSG00000082014	SMARCD3	protein_coding	6604	protein_coding	0.698875	3.28048	18.2993	0.000179886	0.00324441
MAP3K8	10	30434021	30461833	+	ENSG00000107968	MAP3K8	protein_coding	1326	protein_coding	1.32936	6.19823	18.27	0.000181604	0.00327172
KSR1	17	27456470	27626438	+	ENSG00000141068	KSR1	protein_coding	8844	protein_coding	0.562859	6.15608	18.2493	0.000182826	0.00329005
HPN	19	35040506	35066571	+	ENSG00000105707	HPN	protein_coding	3249	protein_coding	3.51738	-0.907068	18.2117	0.000185071	0.00332301
ATP6V1H	8	53715543	53843558	-	ENSG00000047249	ATP6V1H	protein_coding	51606	protein_coding	0.944159	6.05839	18.2119	0.000185057	0.00332301
BLM	15	90717346	90816166	+	ENSG00000197299	BLM	protein_coding	641	protein_coding	0.674266	2.83096	18.1975	0.000185925	0.0033309
MCL1	1	150574551	150579738	-	ENSG00000143384	MCL1	protein_coding	4170	protein_coding	0.644599	9.38686	18.1981	0.000185889	0.0033309
ERI2	16	20780193	20900349	-	ENSG00000196678	ERI2	protein_coding	112479	protein_coding	-0.638734	3.58015	18.1899	0.000186386	0.00333543
AC093627.4	7	149549	155465	+	ENSG00000240859	AC093627.4	lncRNA	100507642	lncRNA	-1.45851	2.75561	18.179	0.000187049	0.00334358
AC007384.1	7	104940943	105000713	+	ENSG00000237513	AC007384.1	lncRNA		lncRNA	1.41362	2.24184	18.1638	0.000187972	0.00335635
DEPDC7	11	33015876	33033582	+	ENSG00000121690	DEPDC7	protein_coding	91614	protein_coding	-1.38891	1.50228	18.1539	0.000188582	0.00336349
ARHGAP6	X	11117651	11665920	-	ENSG00000047648	ARHGAP6	protein_coding	395	protein_coding	-2.19293	2.77615	18.0865	0.00019276	0.00343421
MDFIC	7	114922154	115019202	+	ENSG00000135272	MDFIC	protein_coding	29969	protein_coding	-0.415824	6.58633	18.032	0.000196214	0.00349188
HCG20	6	30743790	30792250	+	ENSG00000228022	HCG20	lncRNA	105375013	lncRNA	1.80142	-0.052627	18.0272	0.000196526	0.00349356
ADAMTS1	21	26835755	26845409	-	ENSG00000154734	ADAMTS1	protein_coding	9510	protein_coding	-1.73753	0.255713	19.3219	0.000197695	0.00351045
HSPA7	1	161606291	161608217	+	ENSG00000225217	HSPA7	unprocessed_pseudogene		pseudo	-1.93831	5.33033	17.9971	0.000198462	0.00352018
AC008875.3	5	42983636	42993276	-	ENSG00000287263	AC008875.3	lncRNA	643977	lncRNA	0.822215	5.35921	17.9653	0.000200534	0.0035452
HSD17B4	5	119452473	119637199	+	ENSG00000133835	HSD17B4	protein_coding	3295	protein_coding	-0.534787	8.003	17.971	0.000200161	0.0035452
DEFA4	8	6935820	6938306	-	ENSG00000164821	DEFA4	protein_coding	1669	protein_coding	-2.87947	-0.911885	19.9129	0.000200398	0.0035452
KLHL6	3	183487551	183555706	-	ENSG00000172578	KLHL6	protein_coding	89857	protein_coding	0.65396	6.70879	17.9561	0.00020114	0.003552
LILRB2	19	54273821	54281184	-	ENSG00000131042	LILRB2	protein_coding	10288	protein_coding	1.07737	9.92843	17.9306	0.000202817	0.00357769
CABP4	11	67452406	67460313	+	ENSG00000175544	CABP4	protein_coding	57010	protein_coding	-1.34003	0.837703	17.8936	0.00020529	0.00361733
BIRC3	11	102317450	102339403	+	ENSG00000023445	BIRC3	protein_coding	330	protein_coding	0.723718	7.75489	17.8858	0.000205812	0.00362256
SLC45A4	8	141207166	141308305	-	ENSG00000022567	SLC45A4	protein_coding	57210	protein_coding	-0.602501	5.75386	17.8776	0.000206366	0.00362834
SLC25A53	X	104099214	104157009	-	ENSG00000269743	SLC25A53	protein_coding	401612	protein_coding	0.623791	3.26156	17.8437	0.000208671	0.00366485
MSC	8	71841549	71844468	-	ENSG00000178860	MSC	protein_coding	9242	protein_coding	2.84249	5.45292	17.8335	0.00020937	0.00367226
IL1R2	2	101991960	102028544	+	ENSG00000115590	IL1R2	protein_coding	7850	protein_coding	-2.60099	4.39328	17.8309	0.00020955	0.00367226
KCNK17	6	39299001	39314461	-	ENSG00000124780	KCNK17	protein_coding	89822	protein_coding	-5.57537	-2.31085	22.9348	0.000210718	0.00368871
PPIP5K2	5	103120149	103212799	+	ENSG00000145725	PPIP5K2	protein_coding	23262	protein_coding	-0.360985	6.14578	17.7918	0.000212247	0.00371143
SIGLEC10	19	51410020	51417803	-	ENSG00000142512	SIGLEC10	protein_coding	89790	protein_coding	2.30927	6.60206	17.7727	0.000213584	0.00372999
DLEU7	13	50519364	50843939	-	ENSG00000186047	DLEU7	protein_coding	220107	protein_coding	1.3733	2.4585	17.77	0.000213772	0.00372999
MIAT	22	26646411	26676475	+	ENSG00000225783	MIAT	lncRNA	440823	lncRNA	1.12833	7.77222	17.7324	0.000216425	0.00377217
AC005224.3	17	14303854	14305505	+	ENSG00000266709	AC005224.3	lncRNA	84815	lncRNA	1.18988	1.46963	17.7282	0.000216728	0.00377336
AC110995.1	X	5653418	5726326	-	ENSG00000236120	AC110995.1	lncRNA	101928228	lncRNA	-6.86486	0.412402	18.0435	0.000219256	0.00381325
RASGRP4	19	38409051	38426305	-	ENSG00000171777	RASGRP4	protein_coding	115727	protein_coding	-0.856282	5.86534	17.6404	0.000223074	0.00387545
MANEAL	1	37793802	37801137	+	ENSG00000185090	MANEAL	protein_coding	149175	protein_coding	1.11607	1.41957	17.6124	0.000225138	0.00390709
SPATC1	8	144012280	144047114	+	ENSG00000186583	SPATC1	protein_coding	375686	protein_coding	1.98824	2.92577	17.5567	0.000229306	0.00397513
SYNE3	14	95407266	95475836	-	ENSG00000176438	SYNE3	protein_coding	161176	protein_coding	-0.530848	5.63817	17.5516	0.000229698	0.00397763
GABARAPL1	12	10212458	10223128	+	ENSG00000139112	GABARAPL1	protein_coding	23710	protein_coding	0.491748	6.47796	17.542	0.00023042	0.00398155
STEAP4	7	88270892	88306891	-	ENSG00000127954	STEAP4	protein_coding	79689	protein_coding	-3.5364	4.57779	17.5424	0.000230395	0.00398155
ADAMTS14	10	70672506	70762441	+	ENSG00000138316	ADAMTS14	protein_coding	140766	protein_coding	2.8264	4.66023	17.5218	0.000231966	0.00400084
FAM234A	16	234521	272183	+	ENSG00000167930	FAM234A	protein_coding	83986	protein_coding	-0.429165	5.38532	17.5209	0.000232034	0.00400084
RAB3GAP1	2	135052265	135176394	+	ENSG00000115839	RAB3GAP1	protein_coding	22930	protein_coding	0.481123	6.25566	17.5031	0.000233398	0.00402004
ARID3A	19	925781	975939	+	ENSG00000116017	ARID3A	protein_coding	1820	protein_coding	0.43663	6.55534	17.4949	0.000234031	0.00402663
TANK	2	161136908	161236230	+	ENSG00000136560	TANK	protein_coding	10010	protein_coding	0.910265	6.58731	17.4348	0.000238729	0.00410307
MT1B	16	56651886	56653204	+	ENSG00000169688	MT1B	protein_coding	4490	protein_coding	7.10728	-2.00405	65.9731	0.000239402	0.00411024
AK4	1	65147549	65232145	+	ENSG00000162433	AK4	protein_coding	205	protein_coding	2.83276	3.2905	17.4069	0.00024094	0.0041238
CRLF2	X	1187549	1212723	-	ENSG00000205755	CRLF2	protein_coding	64109	protein_coding	1.05055	2.39577	17.4066	0.000240961	0.0041238
ACAP3	1	1292390	1309609	-	ENSG00000131584	ACAP3	protein_coding	116983	protein_coding	-0.556302	5.97418	17.4128	0.00024047	0.0041238
CAPN2	1	223701593	223776018	+	ENSG00000162909	CAPN2	protein_coding	824	protein_coding	-0.634171	7.84492	17.3667	0.000244169	0.00417026
FCGR2C	1	161581339	161605662	+	ENSG00000244682	FCGR2C	polymorphic_pseudogene		pseudo	-2.00332	5.70691	17.3664	0.000244195	0.00417026
SLC9A8	20	49812713	49892242	+	ENSG00000197818	SLC9A8	protein_coding	23315	protein_coding	0.432063	6.0771	17.3551	0.000245108	0.00418141
HS6ST1	2	128236716	128318868	-	ENSG00000136720	HS6ST1	protein_coding	9394	protein_coding	0.834104	4.48546	17.3414	0.00024622	0.00419593
HMSD	18	63949301	63981774	+	ENSG00000221887	HMSD	protein_coding	284293	protein_coding	2.09419	-0.70425	18.0628	0.000247628	0.00421544
SYNM	15	99098217	99135593	+	ENSG00000182253	SYNM	protein_coding	23336	protein_coding	1.11362	3.47346	17.3006	0.000249574	0.00424408
FTH1P8	X	148052233	148052746	+	ENSG00000219507	FTH1P8	processed_pseudogene		pseudo	1.09333	2.77837	17.288	0.000250625	0.00425744
EML3	11	62602218	62612765	-	ENSG00000149499	EML3	protein_coding	256364	protein_coding	0.378695	7.18764	17.2387	0.000254761	0.00432167
NUP98	11	3671083	3797792	-	ENSG00000110713	NUP98	protein_coding	4928	protein_coding	0.371835	7.24765	17.2365	0.000254944	0.00432167
NDRG1	8	133237171	133302022	-	ENSG00000104419	NDRG1	protein_coding	10397	protein_coding	0.69168	7.09734	17.2103	0.000257171	0.00435483
B4GALT5	20	49632945	49713878	-	ENSG00000158470	B4GALT5	protein_coding	9334	protein_coding	1.03344	7.26941	17.1919	0.000258751	0.00437697
PRKCB	16	23835983	24220611	+	ENSG00000166501	PRKCB	protein_coding	5579	protein_coding	-0.553199	7.20126	17.1787	0.000259894	0.00439169
PDE4B	1	65792514	66374579	+	ENSG00000184588	PDE4B	protein_coding	5142	protein_coding	1.11676	6.45206	17.1718	0.000260485	0.00439706
NKD1	16	50548396	50649249	+	ENSG00000140807	NKD1	protein_coding	85407	protein_coding	1.25194	2.7548	17.1568	0.000261792	0.00440985
CAMSAP2	1	200739558	200860704	+	ENSG00000118200	CAMSAP2	protein_coding	23271	protein_coding	-0.478529	5.36438	17.1573	0.000261752	0.00440985
SHKBP1	19	40576853	40591399	+	ENSG00000160410	SHKBP1	protein_coding	92799	protein_coding	0.423587	7.92623	17.1495	0.000262434	0.00441505
VMO1	17	4785285	4786433	-	ENSG00000182853	VMO1	protein_coding	284013	protein_coding	-0.871491	4.60118	17.147	0.00026265	0.00441505
AC091182.1	8	37326575	37331991	-	ENSG00000253123	AC091182.1	lncRNA	100507403	lncRNA	3.40574	1.18457	17.1415	0.000263128	0.00441846
STRN3	14	30893799	31026401	-	ENSG00000196792	STRN3	protein_coding	29966	protein_coding	0.573712	4.45661	17.1256	0.000264529	0.00443734
SNX5	20	17941597	17968980	-	ENSG00000089006	SNX5	protein_coding	27131	protein_coding	-0.423135	6.43102	17.1221	0.000264839	0.00443791
ALDH16A1	19	49453225	49471050	+	ENSG00000161618	ALDH16A1	protein_coding	126133	protein_coding	-0.341965	5.65362	17.0984	0.000266938	0.00446843
MARCO	2	118942166	118994660	+	ENSG00000019169	MARCO	protein_coding	8685	protein_coding	3.67685	5.80175	17.079	0.000268672	0.00449277
THAP2	12	71664301	71680644	+	ENSG00000173451	THAP2	protein_coding	83591	protein_coding	0.563312	2.65846	17.054	0.000270922	0.00452276
SERPINF1	17	1762029	1777565	+	ENSG00000132386	SERPINF1	protein_coding	5176	protein_coding	-1.95769	3.84806	17.0528	0.000271028	0.00452276
NF1	17	31094927	31382116	+	ENSG00000196712	NF1	protein_coding	4763	protein_coding	0.44537	6.2904	17.0441	0.000271816	0.00452765
SCNN1A	12	6346843	6377730	-	ENSG00000111319	SCNN1A	protein_coding	6337	protein_coding	-2.28598	-0.262589	17.0433	0.000271885	0.00452765
SBNO2	19	1107637	1174268	-	ENSG00000064932	SBNO2	protein_coding	22904	protein_coding	1.27056	8.21327	17.0288	0.000273202	0.00454488
C11orf96	11	43925342	43943878	+	ENSG00000187479	C11orf96	protein_coding	387763	protein_coding	3.2409	-1.1896	17.0213	0.000273888	0.00455159
LINC01010	6	134343307	134504581	+	ENSG00000236700	LINC01010	lncRNA	154092	lncRNA	-3.74463	2.21781	17.0179	0.000274205	0.00455214
UGCG	9	111896814	111935369	+	ENSG00000148154	UGCG	protein_coding	7357	protein_coding	1.31931	6.3853	17	0.00027585	0.00457473
FPR2	19	51752026	51770531	+	ENSG00000171049	FPR2	protein_coding	2358	protein_coding	2.96981	5.79358	16.9924	0.00027655	0.00458161
LYNX1	8	142771197	142777810	-	ENSG00000180155	LYNX1	protein_coding	66004	protein_coding	-1.1669	0.988572	16.9676	0.000278852	0.00461498
VPS45	1	150067279	150145329	+	ENSG00000136631	VPS45	protein_coding	11311	protein_coding	-0.350962	5.41249	16.9543	0.000280095	0.00463079
DYRK3	1	206635536	206684419	+	ENSG00000143479	DYRK3	protein_coding	8444	protein_coding	2.22684	1.84717	16.948	0.000280682	0.00463573
COMT	22	19941607	19969975	+	ENSG00000093010	COMT	protein_coding	1312	protein_coding	-0.627891	6.26835	16.938	0.00028163	0.0046466
CDIP1	16	4510669	4538828	-	ENSG00000089486	CDIP1	protein_coding	29965	protein_coding	-0.521583	5.08227	16.8822	0.000286934	0.00472926
AK5	1	77282019	77559966	+	ENSG00000154027	AK5	protein_coding	26289	protein_coding	-1.54093	1.47149	16.876	0.000287533	0.00473428
NMUR1	2	231523187	231530445	-	ENSG00000171596	NMUR1	protein_coding	10316	protein_coding	-1.47807	2.40918	17.547	0.000290512	0.00477843
CEACAM6	19	41750977	41772211	+	ENSG00000086548	CEACAM6	protein_coding	4680	protein_coding	-1.88298	0.266624	17.5061	0.000294241	0.00483483
FBN2	5	128257909	128659185	-	ENSG00000138829	FBN2	protein_coding	2201	protein_coding	-1.28363	2.6772	16.8	0.000294953	0.00484157
FOXN3	14	89124871	89619149	-	ENSG00000053254	FOXN3	protein_coding	1112	protein_coding	-0.389954	7.02034	16.773	0.000297648	0.00488081
TMEM38B	9	105694541	105776629	+	ENSG00000095209	TMEM38B	protein_coding	55151	protein_coding	1.16149	4.34471	16.7433	0.000300626	0.00492463
GADD45A	1	67685201	67688334	+	ENSG00000116717	GADD45A	protein_coding	1647	protein_coding	0.985304	2.7585	16.6976	0.000305284	0.0049914
TK2	16	66508003	66552544	-	ENSG00000166548	TK2	protein_coding	7084	protein_coding	-0.678152	4.47302	16.6973	0.000305324	0.0049914
AC009630.4	8	41566858	41568641	+	ENSG00000287535	AC009630.4	lncRNA		lncRNA	4.25905	-1.70974	17.0082	0.000305794	0.00499401
ACVR1B	12	51951699	51997078	+	ENSG00000135503	ACVR1B	protein_coding	91	protein_coding	0.847204	5.45097	16.6668	0.000308467	0.00503255
RASSF8	12	25959029	26079892	+	ENSG00000123094	RASSF8	protein_coding	11228	protein_coding	1.50019	1.31293	16.6557	0.000309629	0.00504638
CDC42EP5	19	54465026	54473296	-	ENSG00000167617	CDC42EP5	protein_coding	148170	protein_coding	3.6595	-1.49933	17.3242	0.000311459	0.00507106
LAMB3	1	209614870	209652425	-	ENSG00000196878	LAMB3	protein_coding	3914	protein_coding	2.15795	4.42796	16.6295	0.000312372	0.00508079
ACVR1	2	157736444	157875862	-	ENSG00000115170	ACVR1	protein_coding	90	protein_coding	0.428083	5.30208	16.6254	0.00031281	0.00508277
GCLC	6	53497341	53616970	-	ENSG00000001084	GCLC	protein_coding	2729	protein_coding	-0.740308	5.90642	16.5919	0.000316355	0.00513518
CAPG	2	85394753	85418432	-	ENSG00000042493	CAPG	protein_coding	822	protein_coding	0.893977	9.04361	16.5774	0.000317913	0.00515526
PLAC8	4	83090048	83137075	-	ENSG00000145287	PLAC8	protein_coding	51316	protein_coding	1.00639	5.21581	16.5692	0.000318791	0.00516429
GUSB	7	65960684	65982215	-	ENSG00000169919	GUSB	protein_coding	2990	protein_coding	-0.398716	6.48908	16.5466	0.00032124	0.00519349
AC016583.2	5	54663327	54737057	+	ENSG00000287367	AC016583.2	lncRNA		lncRNA	-2.96139	0.00509129	16.5494	0.000320935	0.00519349
ITGA5	12	54395261	54419266	-	ENSG00000161638	ITGA5	protein_coding	3678	protein_coding	0.588249	8.27079	16.5386	0.000322106	0.00520226
PITPNA	17	1517718	1562792	-	ENSG00000174238	PITPNA	protein_coding	5306	protein_coding	0.676023	7.43175	16.5282	0.00032324	0.00521534
PTGER4	5	40679915	40693735	+	ENSG00000171522	PTGER4	protein_coding	5734	protein_coding	0.977163	6.4945	16.4818	0.000328349	0.00528808
FCGR3A	1	161541759	161550737	-	ENSG00000203747	FCGR3A	protein_coding	2214	protein_coding	-0.622161	8.80763	16.4813	0.000328407	0.00528808
DUSP23	1	159780932	159782543	+	ENSG00000158716	DUSP23	protein_coding	54935	protein_coding	-0.713762	4.06436	16.4717	0.000329472	0.00529992
EHD2	19	47713422	47743134	+	ENSG00000024422	EHD2	protein_coding	30846	protein_coding	2.44914	-1.19343	16.4392	0.00033312	0.00535324
OSM	22	30262829	30266851	-	ENSG00000099985	OSM	protein_coding	5008	protein_coding	2.41595	4.7134	16.4156	0.0003358	0.00538553
TMEM234	1	32214472	32222359	-	ENSG00000160055	TMEM234	protein_coding	56063	protein_coding	0.592171	3.90663	16.4169	0.000335651	0.00538553
CRYBG3	3	97822011	97944984	+	ENSG00000080200	CRYBG3	protein_coding	131544	protein_coding	-0.591301	5.32374	16.3784	0.000340056	0.00544836
LIMCH1	4	41359607	41700044	+	ENSG00000064042	LIMCH1	protein_coding	22998	protein_coding	1.86676	0.568273	16.3611	0.000342057	0.00547496
ADCY7	16	50246137	50318135	+	ENSG00000121281	ADCY7	protein_coding	113	protein_coding	-0.416506	8.82924	16.3456	0.00034386	0.00549833
SH3BP5	3	15254353	15341368	-	ENSG00000131370	SH3BP5	protein_coding	9467	protein_coding	0.861603	6.62906	16.34	0.000344512	0.0055033
ROBO1	3	78597239	79767998	-	ENSG00000169855	ROBO1	protein_coding	6091	protein_coding	1.16613	0.520761	16.2945	0.000349884	0.00557801
CTNNBIP1	1	9848276	9910336	-	ENSG00000178585	CTNNBIP1	protein_coding	56998	protein_coding	-0.893459	4.29721	16.2947	0.000349854	0.00557801
NRROS	3	196639694	196662004	+	ENSG00000174004	NRROS	protein_coding	375387	protein_coding	-0.878267	6.56169	16.2755	0.000352151	0.00559749
PDK4	7	95583499	95596516	-	ENSG00000004799	PDK4	protein_coding	5166	protein_coding	-1.86815	5.20425	16.2797	0.000351647	0.00559749
LILRB5	19	54249431	54257301	-	ENSG00000105609	LILRB5	protein_coding	10990	protein_coding	-2.45783	6.24034	16.2756	0.000352137	0.00559749
KLF2	19	16324817	16327874	+	ENSG00000127528	KLF2	protein_coding	10365	protein_coding	-0.872277	7.53025	16.2575	0.000354312	0.00562628
STAT3	17	42313324	42388568	-	ENSG00000168610	STAT3	protein_coding	6774	protein_coding	0.731446	8.36275	16.2394	0.000356507	0.00565555
RAB21	12	71754863	71800286	+	ENSG00000080371	RAB21	protein_coding	23011	protein_coding	0.356485	6.25935	16.2227	0.000358541	0.0056822
TP53BP1	15	43403061	43510728	-	ENSG00000067369	TP53BP1	protein_coding	7158	protein_coding	0.395105	5.51208	16.204	0.000360823	0.00571273
BATF	14	75522455	75547004	+	ENSG00000156127	BATF	protein_coding	10538	protein_coding	0.905152	4.42261	16.1829	0.000363429	0.00573774
INF2	14	104689606	104722535	+	ENSG00000203485	INF2	protein_coding	64423	protein_coding	-0.467226	6.96354	16.1836	0.00036334	0.00573774
NAGA	22	42058334	42070842	-	ENSG00000198951	NAGA	protein_coding	4668	protein_coding	-0.687821	7.52738	16.1825	0.000363473	0.00573774
RASSF1	3	50329782	50340980	-	ENSG00000068028	RASSF1	protein_coding	11186	protein_coding	-0.828774	6.25982	16.1765	0.000364219	0.00574386
MLEC	12	120687149	120701859	+	ENSG00000110917	MLEC	protein_coding	9761	protein_coding	-0.489956	7.48459	16.1697	0.000365069	0.00575163
TPST1	7	66205317	66420543	+	ENSG00000169902	TPST1	protein_coding	8460	protein_coding	1.99359	2.34208	16.1257	0.000370584	0.0058328
DAGLB	7	6409126	6484190	-	ENSG00000164535	DAGLB	protein_coding	221955	protein_coding	-0.593786	5.67484	16.0911	0.000374995	0.00589645
TAB2	6	149218641	149411613	+	ENSG00000055208	TAB2	protein_coding	23118	protein_coding	0.420395	7.3163	16.0735	0.000377257	0.00592621
SH3RF1	4	169094259	169270956	-	ENSG00000154447	SH3RF1	protein_coding	57630	protein_coding	-0.765649	2.21034	16.0669	0.000378108	0.005928
PTPRO	12	15322508	15598331	+	ENSG00000151490	PTPRO	protein_coding	5800	protein_coding	-1.02599	4.43669	16.0671	0.000378079	0.005928
PGM2	4	37826660	37862937	+	ENSG00000169299	PGM2	protein_coding	55276	protein_coding	-0.563927	5.00504	16.0413	0.000381437	0.00596273
C5AR2	19	47332175	47347329	+	ENSG00000134830	C5AR2	protein_coding	27202	protein_coding	-1.59445	4.88591	16.0435	0.00038115	0.00596273
REPS2	X	16946658	17153272	+	ENSG00000169891	REPS2	protein_coding	9185	protein_coding	-1.63702	3.13826	16.0435	0.000381152	0.00596273
PECAM1	17	64319415	64413776	-	ENSG00000261371	PECAM1	protein_coding	5175	protein_coding	-1.46948	8.68263	16.0312	0.000382746	0.00597739
CRTAP	3	33113979	33147773	+	ENSG00000170275	CRTAP	protein_coding	10491	protein_coding	-0.880824	7.02193	16.0245	0.000383625	0.00597949
GPAT3	4	83535914	83605875	+	ENSG00000138678	GPAT3	protein_coding	84803	protein_coding	-1.90634	3.83492	16.0253	0.00038353	0.00597949
RELT	11	73376399	73397474	+	ENSG00000054967	RELT	protein_coding	84957	protein_coding	0.504258	6.82907	16.0105	0.000385478	0.00600255
BCL3	19	44747705	44760044	+	ENSG00000069399	BCL3	protein_coding	602	protein_coding	0.969016	7.28934	15.999	0.000386989	0.00600861
DDX59	1	200623896	200669907	-	ENSG00000118197	DDX59	protein_coding	83479	protein_coding	0.37817	4.87529	15.9998	0.000386894	0.00600861
C11orf45	11	128899565	128906069	-	ENSG00000174370	C11orf45	protein_coding	219833	protein_coding	-1.88232	3.53312	16.0005	0.000386791	0.00600861
LILRP1	19	54696604	54700905	+	ENSG00000186152	LILRP1	unprocessed_pseudogene		pseudo	2.44685	1.07986	15.9925	0.000387863	0.00601637
ARAP1	11	72685069	72793599	-	ENSG00000186635	ARAP1	protein_coding	116985	protein_coding	0.398085	9.37841	15.9848	0.000388878	0.0060263
SMURF1	7	99027438	99144100	-	ENSG00000198742	SMURF1	protein_coding	57154	protein_coding	0.525138	5.46044	15.9613	0.000392029	0.00606927
GPD2	2	156435290	156613735	+	ENSG00000115159	GPD2	protein_coding	2820	protein_coding	1.0035	6.54821	15.9272	0.000396635	0.00613467
VEGFA	6	43770184	43786487	+	ENSG00000112715	VEGFA	protein_coding	7422	protein_coding	1.30249	5.9375	15.8623	0.000405576	0.00625541
RFX2	19	5993164	6199572	-	ENSG00000087903	RFX2	protein_coding	5990	protein_coding	0.838457	4.0075	15.862	0.000405609	0.00625541
CSTA	3	122325248	122341969	+	ENSG00000121552	CSTA	protein_coding	1475	protein_coding	-0.942749	4.30918	15.8655	0.000405124	0.00625541
ESYT1	12	56118250	56144671	+	ENSG00000139641	ESYT1	protein_coding	23344	protein_coding	-0.494624	7.26969	15.836	0.000409251	0.00630552
WDR47	1	108970214	109042113	-	ENSG00000085433	WDR47	protein_coding	22911	protein_coding	0.436457	4.51528	15.7783	0.000417461	0.00642586
MXRA8	1	1352689	1361777	-	ENSG00000162576	MXRA8	protein_coding	54587	protein_coding	-1.35529	0.747776	15.7485	0.000421771	0.00648599
FTH1P20	2	180872867	180873414	-	ENSG00000226564	FTH1P20	processed_pseudogene		pseudo	2.07327	0.670732	15.7227	0.000425533	0.00653758
LINC02649	10	6271169	6353827	+	ENSG00000215244	LINC02649	lncRNA	399715	lncRNA	1.12991	1.84046	15.7104	0.000427344	0.00655288
IER5	1	181088700	181092900	+	ENSG00000162783	IER5	protein_coding	51278	protein_coding	0.697316	7.26764	15.7109	0.000427262	0.00655288
PHETA1	12	111360651	111369121	-	ENSG00000198324	PHETA1	protein_coding	144717	protein_coding	-0.747061	4.49895	15.7021	0.00042857	0.00656541
JAKMIP2	5	147585438	147782775	-	ENSG00000176049	JAKMIP2	protein_coding	9832	protein_coding	0.719165	6.16117	15.6675	0.000433708	0.00663779
ADIPOR1	1	202940826	202958572	-	ENSG00000159346	ADIPOR1	protein_coding	51094	protein_coding	0.61124	7.75099	15.6278	0.000439703	0.00672315
IL12B	5	159314783	159330887	-	ENSG00000113302	IL12B	protein_coding	3593	protein_coding	5.11357	3.03683	15.6195	0.000440962	0.00673025
CXCR2P1	2	218059155	218065729	-	ENSG00000229754	CXCR2P1	transcribed_unprocessed_pseudogene		pseudo	-2.97958	4.53826	15.6192	0.000441005	0.00673025
TSPAN17	5	176647387	176659054	+	ENSG00000048140	TSPAN17	protein_coding	26262	protein_coding	0.460335	5.67805	15.6159	0.000441506	0.00673151
PLK3	1	44800377	44805990	+	ENSG00000173846	PLK3	protein_coding	1263	protein_coding	0.85506	5.91925	15.6129	0.000441974	0.00673224
CRYBB1	22	26599278	26618027	-	ENSG00000100122	CRYBB1	protein_coding	1414	protein_coding	-6.04581	-0.485824	15.8581	0.000447067	0.00680338
AGK	7	141551278	141655244	+	ENSG00000006530	AGK	protein_coding	55750	protein_coding	0.717121	4.85825	15.5683	0.000448839	0.00682389
CCL20	2	227805739	227817564	+	ENSG00000115009	CCL20	protein_coding	6364	protein_coding	3.51432	2.00114	15.5469	0.000452176	0.00686811
CORO7	16	4354542	4425705	-	ENSG00000262246	CORO7	protein_coding	79585	protein_coding	-0.420291	5.19432	15.5428	0.000452817	0.00687137
FSCN1	7	5592816	5606655	+	ENSG00000075618	FSCN1	protein_coding	6624	protein_coding	1.74413	6.10858	15.5297	0.00045489	0.0068963
CASP17P	11	104901549	104919073	-	ENSG00000235505	CASP17P	transcribed_unprocessed_pseudogene	643733	pseudo	1.21725	3.71692	15.52	0.000456419	0.00691297
C15orf48	15	45430529	45448761	+	ENSG00000166920	C15orf48	protein_coding	84419	protein_coding	2.09288	7.03151	15.5054	0.00045873	0.00694142
CLASP1	2	121337776	121649587	-	ENSG00000074054	CLASP1	protein_coding	23332	protein_coding	0.345434	6.19008	15.4793	0.000462899	0.00699792
HOMER2	15	82836946	82986153	-	ENSG00000103942	HOMER2	protein_coding	9455	protein_coding	-1.33783	2.0246	15.476	0.000463436	0.00699945
RADIL	7	4797055	4883716	-	ENSG00000157927	RADIL	protein_coding	55698	protein_coding	1.80305	-1.27758	16.9367	0.000465392	0.0070224
TCN2	22	30607003	30627271	+	ENSG00000185339	TCN2	protein_coding	6948	protein_coding	-1.97815	5.45121	15.4577	0.000466376	0.00703063
RNF135	17	30970984	30999911	+	ENSG00000181481	RNF135	protein_coding	84282	protein_coding	-0.726591	5.60959	15.3609	0.000482329	0.00726432
CD52	1	26317958	26320523	+	ENSG00000169442	CD52	protein_coding	1043	protein_coding	-1.17293	7.08288	15.3455	0.000484923	0.00729655
OLIG1	21	33070141	33072413	+	ENSG00000184221	OLIG1	protein_coding	116448	protein_coding	1.94855	3.74427	15.3426	0.000485422	0.00729722
SPINT1	15	40844018	40858207	+	ENSG00000166145	SPINT1	protein_coding	6692	protein_coding	-0.969602	4.78942	15.3176	0.000489667	0.00735415
MEFV	16	3242028	3256627	-	ENSG00000103313	MEFV	protein_coding	4210	protein_coding	1.30933	5.66164	15.254	0.000500644	0.007512
AL390760.1	9	93147040	93148556	+	ENSG00000203364	AL390760.1	lncRNA		lncRNA	3.20669	-0.038482	15.1785	0.000514009	0.00770535
RNF11	1	51236273	51273447	+	ENSG00000123091	RNF11	protein_coding	26994	protein_coding	0.386857	5.86711	15.1583	0.000517663	0.00775288
LILRB4	19	54643889	54670359	+	ENSG00000186818	LILRB4	protein_coding	11006	protein_coding	1.46067	9.08474	15.147	0.000519698	0.00777612
AC106865.2	4	153633692	153655689	-	ENSG00000287216	AC106865.2	lncRNA		lncRNA	3.45824	-1.31987	15.1186	0.000524902	0.00784668
DUSP7	3	52048919	52056571	-	ENSG00000164086	DUSP7	protein_coding	1849	protein_coding	-0.616441	5.15241	15.1077	0.0005269	0.00786922
DTX4	11	59171430	59208588	+	ENSG00000110042	DTX4	protein_coding	23220	protein_coding	1.26337	4.44609	15.0924	0.000529728	0.00790412
FBRS	16	30658431	30670810	+	ENSG00000156860	FBRS	protein_coding	64319	protein_coding	0.39242	8.08046	15.0858	0.000530969	0.00791529
PIM2	X	48913182	48919024	-	ENSG00000102096	PIM2	protein_coding	11040	protein_coding	0.933965	6.57344	15.0769	0.000532615	0.00791778
SAMSN1	21	14485228	14658821	-	ENSG00000155307	SAMSN1	protein_coding	64092	protein_coding	0.889377	7.74285	15.0781	0.000532404	0.00791778
FAM13A	4	88725955	89111398	-	ENSG00000138640	FAM13A	protein_coding	10144	protein_coding	-1.51314	4.39867	15.0821	0.000531658	0.00791778
GLCE	15	69160584	69272217	+	ENSG00000138604	GLCE	protein_coding	26035	protein_coding	-0.596122	4.13772	15.0703	0.000533849	0.00792879
FOLR2	11	72216601	72221950	+	ENSG00000165457	FOLR2	protein_coding	2350	protein_coding	-3.29223	1.81049	15.0655	0.000534748	0.00793482
DELE1	5	141923855	141942047	+	ENSG00000081791	DELE1	protein_coding	9812	protein_coding	-0.313878	6.35094	15.0608	0.000535636	0.00794065
TGM2	20	38127385	38166578	-	ENSG00000198959	TGM2	protein_coding	7052	protein_coding	2.60833	5.76899	15.0579	0.00053617	0.00794125
AP1B1	22	29327680	29423179	-	ENSG00000100280	AP1B1	protein_coding	162	protein_coding	-0.534198	8.10381	15.0538	0.000536942	0.00794536
ZDHHC7	16	84974181	85011535	-	ENSG00000153786	ZDHHC7	protein_coding	55625	protein_coding	-0.496539	7.62745	15.0439	0.000538823	0.00796586
STARD5	15	81309053	81324183	-	ENSG00000172345	STARD5	protein_coding	80765	protein_coding	0.457848	3.89694	15.0237	0.000542653	0.00801511
F2RL2	5	76615482	76623413	-	ENSG00000164220	F2RL2	protein_coding	2151	protein_coding	3.89582	-1.02888	15.249	0.000549194	0.00810427
TEX2	17	64147227	64263301	-	ENSG00000136478	TEX2	protein_coding	55852	protein_coding	-0.571377	5.50503	14.9607	0.000554799	0.00817947
PPARGC1B	5	149730298	149855022	+	ENSG00000155846	PPARGC1B	protein_coding	133522	protein_coding	-1.08612	4.51767	14.9451	0.000557839	0.00821675
TSPAN14	10	80454166	80533124	+	ENSG00000108219	TSPAN14	protein_coding	81619	protein_coding	0.343632	7.95435	14.9297	0.00056088	0.00825397
BCORP1	Y	19455431	19567092	-	ENSG00000215580	BCORP1	transcribed_unprocessed_pseudogene	286554	pseudo	-0.699756	3.00177	14.8821	0.000570352	0.00838569
ANTXR1	2	69013178	69249327	+	ENSG00000169604	ANTXR1	protein_coding	84168	protein_coding	-2.95794	-0.0649089	14.8721	0.000572365	0.0084076
NAB2	12	57089043	57095476	+	ENSG00000166886	NAB2	protein_coding	4665	protein_coding	-0.748053	5.77466	14.8637	0.000574064	0.00842485
SLC7A5	16	87830023	87869507	-	ENSG00000103257	SLC7A5	protein_coding	8140	protein_coding	2.09894	5.66426	14.8604	0.000574716	0.00842672
LPCAT2	16	55509072	55586666	+	ENSG00000087253	LPCAT2	protein_coding	54947	protein_coding	-1.25082	6.08965	14.8085	0.000585342	0.0085747
GRIN2D	19	48394875	48444931	+	ENSG00000105464	GRIN2D	protein_coding	2906	protein_coding	-1.48062	1.07583	14.7886	0.000589462	0.00862719
SMIM4	3	52534013	52579237	+	ENSG00000168273	SMIM4	protein_coding	440957	protein_coding	-0.751748	2.94294	14.7725	0.00059283	0.00866859
CDC42EP4	17	73283624	73312005	-	ENSG00000179604	CDC42EP4	protein_coding	23580	protein_coding	0.776158	3.16327	14.7607	0.0005953	0.00869679
SLC22A15	1	115976513	116070054	+	ENSG00000163393	SLC22A15	protein_coding	55356	protein_coding	0.630304	4.24744	14.7578	0.000595918	0.00869792
PAQR8	6	52361421	52407777	+	ENSG00000170915	PAQR8	protein_coding	85315	protein_coding	-0.647732	5.3866	14.7441	0.000598802	0.00873208
LINC01705	1	222010825	222064773	-	ENSG00000232679	LINC01705	lncRNA		lncRNA	3.8866	-0.644854	15.2795	0.000601709	0.00876651
CLEC1A	12	10069554	10111627	-	ENSG00000150048	CLEC1A	protein_coding	51267	protein_coding	-1.45505	1.83127	14.7188	0.000604186	0.00879463
TDP2	6	24649979	24666930	-	ENSG00000111802	TDP2	protein_coding	51567	protein_coding	0.635042	7.30311	14.709	0.000606283	0.00881716
NEAT1	11	65422774	65445540	+	ENSG00000245532	NEAT1	lncRNA	283131	lncRNA	0.668031	10.0109	14.7029	0.000607593	0.00882823
SCARF1	17	1633858	1645744	-	ENSG00000074660	SCARF1	protein_coding	8578	protein_coding	2.07027	4.9026	14.6973	0.000608794	0.00883768
DAP	5	10679230	10761272	-	ENSG00000112977	DAP	protein_coding	1611	protein_coding	-0.53766	6.52494	14.6476	0.000619608	0.00898655
AC007991.2	8	39914229	39915721	+	ENSG00000253838	AC007991.2	lncRNA		lncRNA	2.74536	0.784448	15.5325	0.000622167	0.00901554
CCDC117	22	28772674	28789301	+	ENSG00000159873	CCDC117	protein_coding	150275	protein_coding	0.291468	5.5128	14.6261	0.000624352	0.00903904
LAMC1	1	183023420	183145592	+	ENSG00000135862	LAMC1	protein_coding	3915	protein_coding	1.20468	3.72854	14.6172	0.00062632	0.00905937
BEAN1	16	66427295	66493529	+	ENSG00000166546	BEAN1	protein_coding	146227	protein_coding	3.92462	-2.57696	14.8524	0.000629052	0.00906625
ADAMTS7	15	78759206	78811464	-	ENSG00000136378	ADAMTS7	protein_coding	11173	protein_coding	1.38502	-0.000634459	14.6056	0.000628909	0.00906625
S100A8	1	153390032	153391073	-	ENSG00000143546	S100A8	protein_coding	6279	protein_coding	1.30061	7.94949	14.6087	0.000628206	0.00906625
SH2D2A	1	156806243	156816862	-	ENSG00000027869	SH2D2A	protein_coding	9047	protein_coding	0.652242	5.98499	14.6119	0.000627503	0.00906625
CD101	1	117001750	117036476	+	ENSG00000134256	CD101	protein_coding	9398	protein_coding	-2.65017	5.80405	14.5857	0.000633355	0.00912008
AOC1	7	150824627	150861504	+	ENSG00000002726	AOC1	protein_coding	26	protein_coding	-1.15394	2.35344	14.5787	0.000634928	0.00913454
NOSIP	19	49555468	49590262	-	ENSG00000142546	NOSIP	protein_coding	51070	protein_coding	-0.618168	5.70549	14.5671	0.00063755	0.00915587
AC009133.3	16	29745247	29748299	+	ENSG00000260719	AC009133.3	lncRNA		lncRNA	-1.19193	1.21612	14.5686	0.000637208	0.00915587
TTC16	9	127716079	127731590	+	ENSG00000167094	TTC16	protein_coding	158248	protein_coding	-0.990281	3.11247	14.5527	0.000640819	0.0091946
TYMS	18	657653	673578	+	ENSG00000176890	TYMS	protein_coding	7298	protein_coding	1.11994	0.287739	14.5497	0.000641507	0.00919627
TEX264	3	51662693	51704323	+	ENSG00000164081	TEX264	protein_coding	51368	protein_coding	-0.407689	5.06615	14.5279	0.000646497	0.00925199
CACNA2D2	3	50362799	50504244	-	ENSG00000007402	CACNA2D2	protein_coding	9254	protein_coding	-1.1692	3.45645	14.5277	0.000646545	0.00925199
TMPRSS6	22	37065436	37109713	-	ENSG00000187045	TMPRSS6	protein_coding	164656	protein_coding	1.32727	-0.603608	15.827	0.000649005	0.00927892
MICALL1	22	37905657	37942822	+	ENSG00000100139	MICALL1	protein_coding	85377	protein_coding	0.817481	5.48494	14.5097	0.000650693	0.00929479
AL159166.1	6	4341756	4347162	-	ENSG00000231811	AL159166.1	lncRNA	101927888	lncRNA	6.48985	-2.03251	17.9486	0.000652133	0.00930708
JADE3	X	46912276	47061242	+	ENSG00000102221	JADE3	protein_coding	9767	protein_coding	0.752019	2.42438	14.4983	0.000653342	0.00931607
NIPAL2	8	98189826	98294393	-	ENSG00000104361	NIPAL2	protein_coding	79815	protein_coding	-0.723315	3.31126	14.495	0.000654108	0.00931872
ITGB2-AS1	21	44921051	44929678	+	ENSG00000227039	ITGB2-AS1	lncRNA	100505746	lncRNA	-1.21422	5.77957	14.4908	0.000655075	0.00932422
STX1A	7	73699206	73719672	-	ENSG00000106089	STX1A	protein_coding	6804	protein_coding	1.16136	2.45594	14.4655	0.000660999	0.00940022
ZNF267	16	31873807	31917357	+	ENSG00000185947	ZNF267	protein_coding	10308	protein_coding	1.01436	6.66326	14.4484	0.00066505	0.00944113
PLEKHM3	2	207821288	208025527	-	ENSG00000178385	PLEKHM3	protein_coding	389072	protein_coding	0.71493	5.54241	14.4503	0.000664606	0.00944113
AC112496.1	X	30698207	30721932	+	ENSG00000241886	AC112496.1	lncRNA		lncRNA	1.65596	1.3819	14.4442	0.000666036	0.00944678
CIC	19	42268537	42295797	+	ENSG00000079432	CIC	protein_coding	23152	protein_coding	0.421599	7.86273	14.4111	0.000673937	0.00955042
NUDT16	3	131381671	131388830	+	ENSG00000198585	NUDT16	protein_coding	131870	protein_coding	-0.503167	5.60113	14.4027	0.000675961	0.00957065
SLC48A1	12	47753916	47782751	+	ENSG00000211584	SLC48A1	protein_coding	55652	protein_coding	-0.891217	4.32805	14.3807	0.000681303	0.00963779
SLC2A8	9	127397138	127408424	+	ENSG00000136856	SLC2A8	protein_coding	29988	protein_coding	-0.794608	3.98113	14.3704	0.000683789	0.00966445
SDK1	7	3301252	4269000	+	ENSG00000146555	SDK1	protein_coding	221935	protein_coding	1.39665	-0.664847	14.3496	0.000688907	0.00972824
MS4A7	11	60378485	60395951	+	ENSG00000166927	MS4A7	protein_coding	58475	protein_coding	0.660885	8.51019	14.3135	0.00069784	0.00984573
NEFL	8	24950955	24957110	-	ENSG00000277586	NEFL	protein_coding	4747	protein_coding	-1.71495	0.698839	14.8031	0.000705217	0.00994109
C5AR1	19	47290023	47322066	+	ENSG00000197405	C5AR1	protein_coding	728	protein_coding	0.769326	8.95085	14.2797	0.000706319	0.00994789
BPGM	7	134646811	134679816	+	ENSG00000172331	BPGM	protein_coding	669	protein_coding	0.794424	4.35216	14.2764	0.000707169	0.00995115
GBP7	1	89131742	89176009	-	ENSG00000213512	GBP7	protein_coding	388646	protein_coding	2.23198	-0.365244	14.2721	0.00070824	0.0099575
OXNAD1	3	16265160	16350299	+	ENSG00000154814	OXNAD1	protein_coding	92106	protein_coding	-0.473274	4.18333	14.259	0.000711577	0.00999567
PC	11	66848417	66958386	-	ENSG00000173599	PC	protein_coding	5091	protein_coding	-1.24485	3.68895	14.2547	0.000712686	0.0100025
PDGFB	22	39223359	39244982	-	ENSG00000100311	PDGFB	protein_coding	5155	protein_coding	0.734797	4.14839	14.2346	0.000717822	0.0100658
CES1P1	16	55760566	55793960	+	ENSG00000228695	CES1P1	transcribed_unprocessed_pseudogene	51716	pseudo	2.30479	0.760769	14.2314	0.000718641	0.0100685
CA6	1	8945867	8975092	+	ENSG00000131686	CA6	protein_coding	765	protein_coding	1.59719	-1.01167	16.0043	0.000719526	0.0100721
HLA-DPA1	6	33064569	33080775	-	ENSG00000231389	HLA-DPA1	protein_coding	3113	protein_coding	-1.19995	10.3534	14.2207	0.000721411	0.0100897
KAT6A	8	41929479	42051994	-	ENSG00000083168	KAT6A	protein_coding	7994	protein_coding	0.463202	7.28186	14.217	0.000722372	0.0100944
IL12RB2	1	67307364	67397090	+	ENSG00000081985	IL12RB2	protein_coding	3595	protein_coding	1.43188	3.62201	14.1972	0.000727508	0.0101573
MMP10	11	102770502	102780628	-	ENSG00000166670	MMP10	protein_coding	4319	protein_coding	5.69712	-1.50425	15.4397	0.000730737	0.0101935
LINC02541	6	113616927	113650090	-	ENSG00000230943	LINC02541	lncRNA	101927686	lncRNA	1.54846	0.937903	14.1809	0.000731778	0.0101992
MEI1	22	41699503	41799456	+	ENSG00000167077	MEI1	protein_coding	150365	protein_coding	0.802277	4.42209	14.1784	0.000732438	0.0101995
PCBP3	21	45643694	45942454	+	ENSG00000183570	PCBP3	protein_coding	54039	protein_coding	1.67049	-0.650632	14.1679	0.000735201	0.0102115
BACH1-IT1	21	29351634	29361894	+	ENSG00000248476	BACH1-IT1	lncRNA		lncRNA	1.37512	-0.165565	14.1697	0.000734731	0.0102115
TMEM175	4	932387	958656	+	ENSG00000127419	TMEM175	protein_coding	84286	protein_coding	-0.512985	5.37173	14.1698	0.000734703	0.0102115
TMEM50A	1	25338317	25362361	+	ENSG00000183726	TMEM50A	protein_coding	23585	protein_coding	0.422098	7.34154	14.1628	0.00073654	0.0102212
CD300E	17	74609885	74623738	-	ENSG00000186407	CD300E	protein_coding	342510	protein_coding	1.73255	8.74865	14.147	0.000740736	0.0102706
PGAP3	17	39671122	39696797	-	ENSG00000161395	PGAP3	protein_coding	93210	protein_coding	-0.542086	4.55156	14.137	0.000743401	0.0102987
TMEM135	11	87037844	87328824	+	ENSG00000166575	TMEM135	protein_coding	65084	protein_coding	0.620423	3.21177	14.1207	0.000747761	0.0103488
RP2	X	46837043	46882358	+	ENSG00000102218	RP2	protein_coding	6102	protein_coding	0.480474	6.02238	14.1187	0.00074831	0.0103488
TOX2	20	43914852	44069616	+	ENSG00000124191	TOX2	protein_coding	84969	protein_coding	1.42144	0.631583	14.113	0.00074983	0.0103609
KRAS	12	25205246	25250936	-	ENSG00000133703	KRAS	protein_coding	3845	protein_coding	0.318702	6.33371	14.109	0.000750906	0.0103669
AC009961.4	2	159797288	159798043	-	ENSG00000287091	AC009961.4	lncRNA		lncRNA	-2.32831	0.975008	14.0978	0.000753946	0.0103999
UPB1	22	24494107	24528390	+	ENSG00000100024	UPB1	protein_coding	51733	protein_coding	1.59804	1.785	14.0515	0.000766601	0.0105654
OSER1	20	44195939	44210771	-	ENSG00000132823	OSER1	protein_coding	51526	protein_coding	0.357448	5.33356	14.0281	0.000773087	0.0106457
AMDHD1	12	95943331	95968720	+	ENSG00000139344	AMDHD1	protein_coding	144193	protein_coding	-1.12189	2.40867	14.0161	0.000776437	0.0106827
BTF3P7	6	6794915	6795402	-	ENSG00000219986	BTF3P7	processed_pseudogene		pseudo	-2.97642	-0.495688	14.0039	0.000779846	0.0107204
SLC26A9	1	205913048	205943460	-	ENSG00000174502	SLC26A9	protein_coding	115019	protein_coding	3.48264	-1.85387	14.8178	0.000783053	0.0107553
TMC8	17	78130770	78142968	+	ENSG00000167895	TMC8	protein_coding	147138	protein_coding	-0.928366	7.68977	13.9823	0.000785965	0.010786
SLC2A6	9	133471094	133479127	-	ENSG00000160326	SLC2A6	protein_coding	11182	protein_coding	1.44031	6.69182	13.9762	0.000787686	0.0107929
SDS	12	113392445	113426301	-	ENSG00000135094	SDS	protein_coding	10993	protein_coding	-2.07803	5.44519	13.9758	0.000787809	0.0107929
CIITA	16	10866222	10943021	+	ENSG00000179583	CIITA	protein_coding	4261	protein_coding	-0.736707	8.32974	13.9624	0.000791599	0.0108356
TRAF1	9	120902393	120929173	-	ENSG00000056558	TRAF1	protein_coding	7185	protein_coding	0.949019	7.45206	13.9377	0.000798714	0.010916
ST7L	1	112523514	112620825	-	ENSG00000007341	ST7L	protein_coding	54879	protein_coding	-0.397933	3.45183	13.9373	0.000798831	0.010916
SLC1A7	1	53087179	53142632	-	ENSG00000162383	SLC1A7	protein_coding	6512	protein_coding	-1.31369	2.3747	13.9054	0.000808065	0.0110328
IL4R	16	27313668	27364778	+	ENSG00000077238	IL4R	protein_coding	3566	protein_coding	0.410404	7.50215	13.8946	0.000811238	0.0110667
AC068473.5	18	79677287	79679358	-	ENSG00000274828	AC068473.5	lncRNA		lncRNA	-0.657293	1.85008	13.8922	0.000811924	0.0110667
FXR2	17	7591230	7614897	-	ENSG00000129245	FXR2	protein_coding	9513	protein_coding	0.327252	5.70866	13.8614	0.000821035	0.0111814
ADAM10	15	58588809	58749791	-	ENSG00000137845	ADAM10	protein_coding	102	protein_coding	0.38587	8.30502	13.8531	0.000823503	0.0112055
TMEM115	3	50354750	50359521	-	ENSG00000126062	TMEM115	protein_coding	11070	protein_coding	0.466043	5.77988	13.8118	0.000835899	0.0113645
DDR1	6	30876421	30900156	+	ENSG00000204580	DDR1	protein_coding	780	protein_coding	0.659774	4.29205	13.8091	0.000836712	0.011366
DGKK	X	50365409	50470825	-	ENSG00000274588	DGKK	protein_coding	139189	protein_coding	-1.44863	-0.561694	15.472	0.000840858	0.0114127
SARDH	9	133663560	133739955	-	ENSG00000123453	SARDH	protein_coding	1757	protein_coding	1.06756	1.11487	13.7625	0.000850993	0.0115405
HECW2	2	196189099	196593684	-	ENSG00000138411	HECW2	protein_coding	57520	protein_coding	1.48113	-0.510639	13.7269	0.000862037	0.011672
TMEM53	1	44635238	44674481	-	ENSG00000126106	TMEM53	protein_coding	79639	protein_coding	-1.00863	2.70167	13.7266	0.000862146	0.011672
CFAP99	4	2418974	2462942	+	ENSG00000206113	CFAP99	protein_coding	402160	protein_coding	2.11093	-0.441756	13.6932	0.000872669	0.0118031
REEP4	8	22138020	22141951	-	ENSG00000168476	REEP4	protein_coding	80346	protein_coding	-0.662806	5.71275	13.6912	0.000873299	0.0118031
TLR10	4	38772238	38782990	-	ENSG00000174123	TLR10	protein_coding	81793	protein_coding	0.64704	3.09932	13.6882	0.000874252	0.0118061
LINC01283	X	39401252	39434824	-	ENSG00000234191	LINC01283	lncRNA		lncRNA	2.19552	1.02734	13.6744	0.000878629	0.0118552
SCML1	X	17737449	17754988	+	ENSG00000047634	SCML1	protein_coding	6322	protein_coding	0.762976	4.32141	13.6669	0.000881033	0.0118766
PIGX	3	196639775	196736007	+	ENSG00000163964	PIGX	protein_coding	54965	protein_coding	0.679621	3.66328	13.6649	0.000881694	0.0118766
RIMS3	1	40620680	40665682	-	ENSG00000117016	RIMS3	protein_coding	9783	protein_coding	0.899034	2.52584	13.6556	0.00088467	0.0119067
WNT1	12	48978322	48982620	+	ENSG00000125084	WNT1	protein_coding	7471	protein_coding	-1.02282	0.365573	13.867	0.000887045	0.0119287
ATP11C	X	139726346	139945276	-	ENSG00000101974	ATP11C	protein_coding	286410	protein_coding	0.399791	5.25301	13.6405	0.000889534	0.0119522
DEPP1	10	44970981	44978809	-	ENSG00000165507	DEPP1	protein_coding	11067	protein_coding	1.69841	0.503889	13.6314	0.000892495	0.0119819
FUOM	10	133355158	133358025	-	ENSG00000148803	FUOM	protein_coding	282969	protein_coding	-1.21382	3.70068	13.6156	0.000897648	0.0120411
CNNM4	2	96760902	96811874	+	ENSG00000158158	CNNM4	protein_coding	26504	protein_coding	0.366393	4.76287	13.5981	0.000903393	0.012108
COTL1	16	84565596	84618078	-	ENSG00000103187	COTL1	protein_coding	23406	protein_coding	-0.757699	9.655	13.587	0.000907042	0.0121468
RGL3	19	11384341	11419342	-	ENSG00000205517	RGL3	protein_coding	57139	protein_coding	-3.52603	0.440826	13.5717	0.000912116	0.0122046
LACTB2	8	70635318	70669185	-	ENSG00000147592	LACTB2	protein_coding	51110	protein_coding	-0.483606	3.67508	13.5576	0.000916808	0.0122572
CCRL2	3	46407166	46412997	+	ENSG00000121797	CCRL2	protein_coding	9034	protein_coding	1.40173	6.18943	13.5461	0.000920686	0.0122824
ADAMTSL4-AS1	1	150560202	150574552	-	ENSG00000203804	ADAMTSL4-AS1	lncRNA		lncRNA	1.27786	-0.11216	13.5492	0.000919648	0.0122824
CYBRD1	2	171522247	171558129	+	ENSG00000071967	CYBRD1	protein_coding	79901	protein_coding	-1.62001	5.74488	13.5452	0.000920987	0.0122824
SGPP2	2	222424543	222562621	+	ENSG00000163082	SGPP2	protein_coding	130367	protein_coding	1.49405	4.40291	13.5307	0.00092588	0.0123272
HLX	1	220879431	220885059	+	ENSG00000136630	HLX	protein_coding	3142	protein_coding	1.03869	4.71139	13.5329	0.000925122	0.0123272
SLC4A8	12	51391317	51515763	+	ENSG00000050438	SLC4A8	protein_coding	9498	protein_coding	0.691887	3.86748	13.5238	0.000928183	0.0123476
ELK3	12	96194375	96269824	+	ENSG00000111145	ELK3	protein_coding	2004	protein_coding	0.511448	6.02302	13.4896	0.000939864	0.0124926
TSPAN3	15	77041404	77083984	-	ENSG00000140391	TSPAN3	protein_coding	10099	protein_coding	0.412111	5.94559	13.4834	0.000942009	0.0125108
JAK3	19	17824780	17848071	-	ENSG00000105639	JAK3	protein_coding	3718	protein_coding	0.976399	7.50274	13.4802	0.000943092	0.0125149
PDE4D	5	58969038	60522120	-	ENSG00000113448	PDE4D	protein_coding	5144	protein_coding	0.694832	5.65152	13.4669	0.000947705	0.0125657
AC131254.1	8	29815004	29854543	-	ENSG00000248964	AC131254.1	lncRNA	101929470	lncRNA	4.11961	-1.38694	13.4611	0.000949706	0.0125715
DOCK5	8	25184689	25418082	+	ENSG00000147459	DOCK5	protein_coding	80005	protein_coding	0.565431	6.64595	13.4613	0.00094964	0.0125715
OSGEP	14	20446401	20455089	-	ENSG00000092094	OSGEP	protein_coding	55644	protein_coding	-0.383369	5.66353	13.4576	0.00095094	0.0125774
GJA3	13	20138255	20161052	-	ENSG00000121743	GJA3	protein_coding	2700	protein_coding	2.39312	0.493965	13.4481	0.000954238	0.0126107
ADGRE3	19	14619117	14690027	-	ENSG00000131355	ADGRE3	protein_coding	84658	protein_coding	2.38876	2.25063	13.4364	0.000958344	0.01265
SAMD8	10	75099586	75182123	+	ENSG00000156671	SAMD8	protein_coding	142891	protein_coding	0.474958	5.25306	13.4351	0.000958783	0.01265
PPT1	1	40071461	40097727	-	ENSG00000131238	PPT1	protein_coding	5538	protein_coding	-0.80771	8.68618	13.3882	0.00097541	0.0128588
CD1C	1	158289923	158294774	+	ENSG00000158481	CD1C	protein_coding	911	protein_coding	-1.94606	2.71841	13.3491	0.000989459	0.0130333
RBM7	11	114400030	114414203	+	ENSG00000076053	RBM7	protein_coding	10179	protein_coding	0.447287	4.38446	13.3346	0.000994739	0.0130921
LINC01537	11	72570660	72573229	+	ENSG00000227467	LINC01537	lncRNA	101928555	lncRNA	4.80992	-1.42591	13.314	0.00100231	0.0131784
LINC02185	16	14001320	14016056	-	ENSG00000262097	LINC02185	lncRNA		lncRNA	-5.19423	3.06364	13.5213	0.00100293	0.0131784
FAM172BP	3	101521891	101522979	+	ENSG00000175841	FAM172BP	processed_pseudogene		pseudo	1.99302	-0.855828	13.7395	0.00101305	0.0133004
CFLAR	2	201116154	201176687	+	ENSG00000003402	CFLAR	protein_coding	8837	protein_coding	0.692798	8.58134	13.2783	0.00101553	0.0133221
RHOU	1	228735479	228746664	+	ENSG00000116574	RHOU	protein_coding	58480	protein_coding	1.14674	6.29704	13.2697	0.00101877	0.0133536
SPRY2	13	80335976	80341126	-	ENSG00000136158	SPRY2	protein_coding	10253	protein_coding	-1.87085	1.09927	13.2393	0.00103019	0.0134924
SEPTIN10	2	109542799	109614143	-	ENSG00000186522	SEPTIN10	protein_coding	151011	protein_coding	0.860005	4.26698	13.2285	0.00103432	0.0135355
CATIP-AS1	2	218366665	218367835	-	ENSG00000225062	CATIP-AS1	lncRNA	101928513	lncRNA	1.8338	0.257354	13.2149	0.00103948	0.0135919
HPD	12	121839527	121863596	-	ENSG00000158104	HPD	protein_coding	3242	protein_coding	2.7011	-0.543637	13.1826	0.00105193	0.013743
SMPD5	8	144049079	144051522	+	ENSG00000204791	SMPD5	transcribed_unitary_pseudogene		pseudo	1.8064	2.32934	13.1761	0.00105445	0.013743
BANP	16	87949244	88077318	+	ENSG00000172530	BANP	protein_coding	54971	protein_coding	0.472471	5.04473	13.1794	0.00105317	0.013743
LINC01637	22	20957092	20964679	+	ENSG00000237476	LINC01637	lncRNA	101928891	lncRNA	-2.11535	0.966044	13.1781	0.00105369	0.013743
KLHL12	1	202891116	202928636	-	ENSG00000117153	KLHL12	protein_coding	59349	protein_coding	0.43	6.21517	13.1718	0.00105611	0.0137481
CAT	11	34438934	34472060	+	ENSG00000121691	CAT	protein_coding	847	protein_coding	-0.803716	6.59775	13.1707	0.00105656	0.0137481
LPXN	11	58526871	58578220	-	ENSG00000110031	LPXN	protein_coding	9404	protein_coding	0.389867	7.60563	13.167	0.00105799	0.0137556
SYNPO2	4	118850688	119061247	+	ENSG00000172403	SYNPO2	protein_coding	171024	protein_coding	1.61989	2.25188	13.1637	0.00105929	0.0137613
AC026310.3	12	24902309	24904681	+	ENSG00000278969	AC026310.3	TEC		other	3.82098	-0.504905	13.1564	0.00106214	0.0137872
NHLRC1	6	18120440	18122677	-	ENSG00000187566	NHLRC1	protein_coding	378884	protein_coding	-0.916258	1.74596	13.1542	0.001063	0.0137872
TBXAS1	7	139777051	140020325	+	ENSG00000059377	TBXAS1	protein_coding	6916	protein_coding	-1.11968	6.92924	13.1466	0.00106599	0.0138149
PTGDR	14	52267698	52276724	+	ENSG00000168229	PTGDR	protein_coding	5729	protein_coding	-1.02135	2.64744	13.1444	0.00106686	0.0138151
TNIP2	4	2741648	2756342	-	ENSG00000168884	TNIP2	protein_coding	79155	protein_coding	0.616481	6.07474	13.1325	0.00107155	0.0138646
SLAMF1	1	160608106	160647295	-	ENSG00000117090	SLAMF1	protein_coding	6504	protein_coding	1.35624	5.15171	13.1245	0.0010747	0.0138836
HS3ST2	16	22814162	22916338	+	ENSG00000122254	HS3ST2	protein_coding	9956	protein_coding	-5.27704	4.91633	13.1244	0.00107475	0.0138836
U62317.1	22	50542305	50542906	-	ENSG00000272666	U62317.1	lncRNA	105373098	lncRNA	1.74621	1.44748	13.1165	0.00107789	0.013913
CLIC3	9	136994608	136996568	-	ENSG00000169583	CLIC3	protein_coding	9022	protein_coding	0.891638	3.3	13.106	0.00108206	0.0139451
CCNY	10	35247025	35572669	+	ENSG00000108100	CCNY	protein_coding	219771	protein_coding	-0.342823	6.66731	13.1059	0.00108211	0.0139451
ZC3H12C	11	110093392	110171841	+	ENSG00000149289	ZC3H12C	protein_coding	85463	protein_coding	1.10792	5.01365	13.0862	0.00109002	0.0140357
MYOM2	8	2045046	2165552	+	ENSG00000036448	MYOM2	protein_coding	9172	protein_coding	-1.89645	1.87626	13.0795	0.00109273	0.0140594
AC009119.1	16	83789967	83807834	-	ENSG00000260228	AC009119.1	lncRNA	102724163	lncRNA	-1.69238	0.368955	13.0654	0.00109842	0.0141213
VCAM1	1	100719742	100739045	+	ENSG00000162692	VCAM1	protein_coding	7412	protein_coding	2.16915	-0.441162	13.2402	0.00110924	0.014249
CEACAM8	19	42580243	42595055	-	ENSG00000124469	CEACAM8	protein_coding	1088	protein_coding	-1.6884	1.13083	13.7612	0.00111012	0.014249
ACP5	19	11574660	11579008	-	ENSG00000102575	ACP5	protein_coding	54	protein_coding	-1.14834	9.2977	13.0244	0.0011152	0.0143027
AHNAK	11	62433542	62556235	-	ENSG00000124942	AHNAK	protein_coding	79026	protein_coding	-0.729475	10.8891	13.0117	0.00112047	0.0143588
C5orf15	5	133955510	133968674	-	ENSG00000113583	C5orf15	protein_coding	56951	protein_coding	0.677833	5.98695	12.9908	0.00112918	0.0144589
AF127936.1	21	14761710	14763090	-	ENSG00000226751	AF127936.1	lncRNA		lncRNA	-3.20981	0.206257	12.9875	0.00113054	0.0144648
AC011899.2	7	157854529	157863011	+	ENSG00000233038	AC011899.2	lncRNA		lncRNA	-1.67305	2.32003	12.9799	0.00113376	0.0144944
MYBL2	20	43667019	43716495	+	ENSG00000101057	MYBL2	protein_coding	4605	protein_coding	1.25245	1.10201	12.9741	0.00113619	0.0145139
PRSS23	11	86791059	86952910	+	ENSG00000150687	PRSS23	protein_coding	11098	protein_coding	-1.76754	3.08294	12.9606	0.00114189	0.0145752
IL13	5	132656263	132661110	+	ENSG00000169194	IL13	protein_coding	3596	protein_coding	2.55783	-0.684327	14.0143	0.00114469	0.0145908
CTLA4	2	203867771	203873965	+	ENSG00000163599	CTLA4	protein_coding	1493	protein_coding	0.936951	2.87345	12.953	0.00114511	0.0145908
ITPK1	14	92936914	93116320	-	ENSG00000100605	ITPK1	protein_coding	3705	protein_coding	-0.337367	6.59891	12.9513	0.00114584	0.0145908
MINDY1	1	150996086	151008375	-	ENSG00000143409	MINDY1	protein_coding	55793	protein_coding	-0.868606	4.04758	12.9384	0.0011513	0.0146488
ABCG1	21	42199689	42297244	+	ENSG00000160179	ABCG1	protein_coding	9619	protein_coding	1.27649	4.80087	12.9243	0.00115737	0.0147143
DDI2	1	15617458	15669044	+	ENSG00000197312	DDI2	protein_coding	84301	protein_coding	0.480279	5.99688	12.9219	0.00115841	0.014716
TTYH3	7	2631986	2664802	+	ENSG00000136295	TTYH3	protein_coding	80727	protein_coding	-0.580434	9.11681	12.9105	0.00116333	0.0147667
RHOQ	2	46541806	46584688	+	ENSG00000119729	RHOQ	protein_coding	23433	protein_coding	0.81953	7.9594	12.8971	0.0011691	0.0148282
SNX33	15	75647906	75662301	+	ENSG00000173548	SNX33	protein_coding	257364	protein_coding	-0.54969	4.56186	12.8924	0.00117116	0.0148409
SHB	9	37915898	38069227	-	ENSG00000107338	SHB	protein_coding	6461	protein_coding	-0.900883	3.40621	12.8906	0.00117194	0.0148409
PDLIM7	5	177483394	177497606	-	ENSG00000196923	PDLIM7	protein_coding	9260	protein_coding	0.844466	6.30426	12.8859	0.00117399	0.0148552
GLIPR1	12	75480753	75503863	+	ENSG00000139278	GLIPR1	protein_coding	11010	protein_coding	-0.803631	7.88256	12.878	0.00117745	0.0148755
SIGLEC22P	19	51211080	51212088	+	ENSG00000268849	SIGLEC22P	transcribed_unprocessed_pseudogene		pseudo	-1.56149	1.12567	12.8797	0.00117668	0.0148755
NTSR1	20	62708836	62762771	+	ENSG00000101188	NTSR1	protein_coding	4923	protein_coding	2.62925	1.02897	12.8754	0.00117857	0.014878
RFLNB	17	439978	445939	-	ENSG00000183688	RFLNB	protein_coding	359845	protein_coding	-0.842793	4.91897	12.8624	0.00118428	0.0149266
HLA-DRA	6	32439878	32445046	+	ENSG00000204287	HLA-DRA	protein_coding	3122	protein_coding	-1.12231	11.609	12.8636	0.00118376	0.0149266
LINS1	15	100559369	100603230	-	ENSG00000140471	LINS1	protein_coding	55180	protein_coding	0.5785	5.04173	12.844	0.00119241	0.0150051
SIRPB1	20	1563521	1620061	-	ENSG00000101307	SIRPB1	protein_coding	10326	protein_coding	-0.673138	6.49007	12.8426	0.00119304	0.0150051
ABCC3	17	50634777	50692253	+	ENSG00000108846	ABCC3	protein_coding	8714	protein_coding	-1.2899	7.60095	12.842	0.00119331	0.0150051
KIAA0100	17	28614446	28645454	-	ENSG00000007202	KIAA0100	protein_coding	9703	protein_coding	-0.339522	7.91105	12.8299	0.0011987	0.0150611
UBXN11	1	26281328	26318363	-	ENSG00000158062	UBXN11	protein_coding	91544	protein_coding	-1.09556	7.27075	12.82	0.00120309	0.0150927
CDH23	10	71396920	71815947	+	ENSG00000107736	CDH23	protein_coding	64072	protein_coding	-1.51558	4.44878	12.8204	0.00120294	0.0150927
PRR11	17	59155499	59204705	+	ENSG00000068489	PRR11	protein_coding	55771	protein_coding	-0.887012	3.03825	12.8098	0.0012077	0.0151387
ZBED1	X	2486414	2500976	-	ENSG00000214717	ZBED1	protein_coding	9189	protein_coding	-0.45811	6.94836	12.7595	0.00123052	0.0154126
AP000695.2	21	36445731	36532408	+	ENSG00000233818	AP000695.2	lncRNA		lncRNA	1.94701	-0.673162	12.753	0.00123354	0.0154264
PSAP	10	71816298	71851325	-	ENSG00000197746	PSAP	protein_coding	5660	protein_coding	-0.657189	12.7762	12.753	0.00123352	0.0154264
FTH1P7	13	22696023	22696574	-	ENSG00000232187	FTH1P7	processed_pseudogene		pseudo	1.96901	-0.690739	12.7352	0.00124173	0.0155168
STK35	20	2101827	2177038	+	ENSG00000125834	STK35	protein_coding	140901	protein_coding	0.295624	5.35488	12.7197	0.00124893	0.0155947
TBC1D16	17	79932343	80035872	-	ENSG00000167291	TBC1D16	protein_coding	125058	protein_coding	0.613221	3.28796	12.7077	0.00125455	0.0156062
SPINDOC	11	63813456	63827716	+	ENSG00000168005	SPINDOC	protein_coding	144097	protein_coding	0.484707	3.72839	12.7053	0.00125568	0.0156062
PCDH1	5	141853111	141879246	-	ENSG00000156453	PCDH1	protein_coding	5097	protein_coding	-1.11278	1.08839	12.899	0.00125489	0.0156062
AC020909.2	19	50486810	50487638	-	ENSG00000268518	AC020909.2	lncRNA		lncRNA	-1.12599	1.81881	12.7131	0.00125203	0.0156062
AC107068.1	4	47840122	47844339	-	ENSG00000259959	AC107068.1	lncRNA		lncRNA	-1.53168	3.19617	12.7125	0.00125231	0.0156062
TREML1	6	41149342	41154337	-	ENSG00000161911	TREML1	protein_coding	340205	protein_coding	-2.13176	1.49841	12.7107	0.00125315	0.0156062
KDM5B	1	202724495	202809470	-	ENSG00000117139	KDM5B	protein_coding	10765	protein_coding	0.396215	5.41699	12.7002	0.00125805	0.0156236
B4GALNT1	12	57623409	57633239	-	ENSG00000135454	B4GALNT1	protein_coding	2583	protein_coding	1.99705	-0.59012	12.8864	0.00126066	0.0156438
MAP2K3	17	21284672	21315232	+	ENSG00000034152	MAP2K3	protein_coding	5606	protein_coding	0.56164	6.48582	12.6901	0.00126279	0.0156583
CENPBD1P1	19	58573503	58605223	+	ENSG00000213753	CENPBD1P1	transcribed_processed_pseudogene	65996	pseudo	0.337871	4.47867	12.6841	0.00126565	0.0156816
IFFO1	12	6538375	6556083	-	ENSG00000010295	IFFO1	protein_coding	25900	protein_coding	-0.456183	7.5041	12.6768	0.0012691	0.0157122
DTL	1	212035553	212107400	+	ENSG00000143476	DTL	protein_coding	51514	protein_coding	1.6264	-0.449528	12.6718	0.00127148	0.0157295
NDUFV3	21	42879644	42913304	+	ENSG00000160194	NDUFV3	protein_coding	4731	protein_coding	-0.456151	4.92212	12.6645	0.00127496	0.0157605
HLA-DQB1	6	32659467	32668383	-	ENSG00000179344	HLA-DQB1	protein_coding	3119	protein_coding	-0.946523	8.96258	12.6591	0.00127752	0.01578
CEP85	1	26234200	26278808	+	ENSG00000130695	CEP85	protein_coding	64793	protein_coding	-0.296581	5.13073	12.6519	0.001281	0.0158108
AC106795.2	5	177950335	177963960	+	ENSG00000249684	AC106795.2	lncRNA		lncRNA	-0.88472	0.647801	12.6494	0.00128216	0.015813
TMEM140	7	135148072	135166215	+	ENSG00000146859	TMEM140	protein_coding	55281	protein_coding	0.990202	6.00642	12.6453	0.00128412	0.0158194
KIFAP3	1	169921326	170085208	-	ENSG00000075945	KIFAP3	protein_coding	22920	protein_coding	0.473741	4.10711	12.6442	0.00128465	0.0158194
UNC13B	9	35161992	35405338	+	ENSG00000198722	UNC13B	protein_coding	10497	protein_coding	-0.728553	4.261	12.6015	0.00130536	0.0160621
MAP3K3	17	63622415	63696303	+	ENSG00000198909	MAP3K3	protein_coding	4215	protein_coding	-0.411428	7.08161	12.5861	0.00131291	0.0161427
LGALS2	22	37570248	37582616	-	ENSG00000100079	LGALS2	protein_coding	3957	protein_coding	-2.27696	4.10949	12.5755	0.00131812	0.0161943
TM4SF1	3	149369022	149377692	-	ENSG00000169908	TM4SF1	protein_coding	4071	protein_coding	6.84917	-1.44998	16.1445	0.00132048	0.0161986
CLIP1	12	122271432	122422632	-	ENSG00000130779	CLIP1	protein_coding	6249	protein_coding	0.628636	7.0309	12.572	0.00131986	0.0161986
CGN	1	151510510	151538692	+	ENSG00000143375	CGN	protein_coding	57530	protein_coding	1.08887	-0.0857748	12.5673	0.00132218	0.0162071
EEF2K	16	22206278	22288738	+	ENSG00000103319	EEF2K	protein_coding	29904	protein_coding	-0.756857	5.24247	12.555	0.00132828	0.0162695
ENTPD6	20	25195693	25228075	+	ENSG00000197586	ENTPD6	protein_coding	955	protein_coding	-0.360766	6.40848	12.5507	0.00133046	0.0162836
IL26	12	68201349	68225810	-	ENSG00000111536	IL26	protein_coding	55801	protein_coding	5.25763	-1.93346	15.1564	0.00133196	0.0162897
VSIG10	12	118063593	118136026	-	ENSG00000176834	VSIG10	protein_coding	54621	protein_coding	-1.22454	2.12891	12.5438	0.0013339	0.016301
CUTA	6	33416442	33418317	-	ENSG00000112514	CUTA	protein_coding	51596	protein_coding	-0.439621	5.06915	12.5384	0.00133661	0.0163212
ST3GAL6	3	98732236	98821201	+	ENSG00000064225	ST3GAL6	protein_coding	10402	protein_coding	-0.63375	4.8666	12.5364	0.00133759	0.0163212
JMJD6	17	76712832	76726799	-	ENSG00000070495	JMJD6	protein_coding	23210	protein_coding	0.489543	5.36627	12.531	0.00134032	0.0163422
MAT2A	2	85539168	85545281	+	ENSG00000168906	MAT2A	protein_coding	4144	protein_coding	-0.336995	7.90264	12.5121	0.00134986	0.016446
TNR	1	175315194	175743616	-	ENSG00000116147	TNR	protein_coding	7143	protein_coding	-2.396	-1.3215	13.9021	0.00135253	0.016466
RREB1	6	7107597	7251980	+	ENSG00000124782	RREB1	protein_coding	6239	protein_coding	-0.390871	7.06714	12.5012	0.00135542	0.0164887
GZMB	14	24630954	24634267	-	ENSG00000100453	GZMB	protein_coding	3002	protein_coding	1.43726	6.66897	12.4921	0.00136002	0.0165322
DUOXA2	15	45114326	45118421	+	ENSG00000140274	DUOXA2	protein_coding	405753	protein_coding	3.21886	-2.13162	16.0087	0.00136454	0.0165659
AP5B1	11	65773898	65780976	-	ENSG00000254470	AP5B1	protein_coding	91056	protein_coding	0.597015	6.87442	12.4827	0.00136486	0.0165659
NFATC3	16	68084751	68229259	+	ENSG00000072736	NFATC3	protein_coding	4775	protein_coding	-0.369618	6.24017	12.4586	0.00137726	0.0166948
SLC14A1	18	45687025	45752520	+	ENSG00000141469	SLC14A1	protein_coding	6563	protein_coding	-1.3078	1.33991	12.458	0.00137756	0.0166948
AC004847.1	7	44958999	44960909	-	ENSG00000260997	AC004847.1	lncRNA		lncRNA	0.827236	3.93494	12.4439	0.00138492	0.0167587
P2RY2	11	73218298	73236352	+	ENSG00000175591	P2RY2	protein_coding	5029	protein_coding	0.819915	2.42591	12.4439	0.00138488	0.0167587
ACVR2A	2	147844517	147930826	+	ENSG00000121989	ACVR2A	protein_coding	92	protein_coding	-0.486595	4.10973	12.4352	0.00138942	0.016788
AC111000.4	4	69182100	69216766	+	ENSG00000250696	AC111000.4	lncRNA	105377267	lncRNA	-2.00516	-1.39918	14.3262	0.00138882	0.016788
EAF1	3	15427598	15450635	+	ENSG00000144597	EAF1	protein_coding	85403	protein_coding	0.855893	6.31143	12.426	0.00139427	0.0168339
ANXA5	4	121667946	121696995	-	ENSG00000164111	ANXA5	protein_coding	308	protein_coding	0.834497	9.75536	12.4221	0.00139629	0.0168457
NECTIN4	1	161070998	161089558	-	ENSG00000143217	NECTIN4	protein_coding	81607	protein_coding	1.46291	1.69544	12.4192	0.00139781	0.0168513
PARL	3	183829271	183884933	-	ENSG00000175193	PARL	protein_coding	55486	protein_coding	-0.663171	2.96698	12.4152	0.00139993	0.0168642
SLC2A9	4	9771153	10054936	-	ENSG00000109667	SLC2A9	protein_coding	56606	protein_coding	-1.04721	2.80113	12.3847	0.00141613	0.0170466
AC009779.2	12	55729104	55730852	+	ENSG00000258056	AC009779.2	lncRNA	105369779	lncRNA	-0.427687	2.81748	12.3674	0.00142537	0.017145
AC010226.1	5	115602057	115623897	+	ENSG00000249249	AC010226.1	lncRNA		lncRNA	1.12813	-0.30224	12.365	0.00142666	0.0171477
TMEM150A	2	85598547	85603196	-	ENSG00000168890	TMEM150A	protein_coding	129303	protein_coding	-0.407368	4.88557	12.3532	0.00143301	0.0172111
BAG4	8	38176533	38213301	+	ENSG00000156735	BAG4	protein_coding	9530	protein_coding	-0.307473	4.30115	12.2716	0.00147786	0.0177365
NAA30	14	57390544	57415906	+	ENSG00000139977	NAA30	protein_coding	122830	protein_coding	0.316105	4.66486	12.2639	0.00148216	0.0177616
P2RX1	17	3896592	3916476	-	ENSG00000108405	P2RX1	protein_coding	5023	protein_coding	-0.729963	4.71728	12.2657	0.00148116	0.0177616
IDO1	8	39902275	39928790	+	ENSG00000131203	IDO1	protein_coding	3620	protein_coding	2.55304	8.35156	12.2603	0.0014842	0.0177728
RAP2C	X	132203024	132219480	-	ENSG00000123728	RAP2C	protein_coding	57826	protein_coding	0.59547	6.50161	12.2372	0.00149719	0.017915
GNS	12	64713445	64759431	-	ENSG00000135677	GNS	protein_coding	2799	protein_coding	0.535063	9.44425	12.229	0.00150185	0.017944
OXA1L	14	22766522	22773042	+	ENSG00000155463	OXA1L	protein_coding	5018	protein_coding	-0.330054	7.04568	12.2309	0.00150081	0.017944
ANKRD9	14	102501767	102509799	-	ENSG00000156381	ANKRD9	protein_coding	122416	protein_coding	0.658412	3.03738	12.2031	0.00151667	0.0181076
TNFSF15	9	114784652	114806039	-	ENSG00000181634	TNFSF15	protein_coding	9966	protein_coding	1.84608	1.70978	12.1871	0.00152587	0.018204
LILRA5	19	54307070	54313166	-	ENSG00000187116	LILRA5	protein_coding	353514	protein_coding	1.60205	5.58318	12.1748	0.00153302	0.0182621
ALPK1	4	112285509	112442621	+	ENSG00000073331	ALPK1	protein_coding	80216	protein_coding	0.829029	5.55878	12.1758	0.00153241	0.0182621
MSC-AS1	8	71828167	72118393	+	ENSG00000235531	MSC-AS1	lncRNA	100132891	lncRNA	1.64753	3.80842	12.1719	0.0015347	0.0182686
TEAD3	6	35473597	35497079	-	ENSG00000007866	TEAD3	protein_coding	7005	protein_coding	1.69835	-0.925332	12.3266	0.00154773	0.018356
RAI2	X	17800049	17861337	-	ENSG00000131831	RAI2	protein_coding	10742	protein_coding	1.03369	-0.162462	13.0915	0.00154745	0.018356
RBM23	14	22893204	22919182	-	ENSG00000100461	RBM23	protein_coding	55147	protein_coding	0.265588	6.70013	12.1526	0.00154595	0.018356
NCR3	6	31588895	31593006	-	ENSG00000204475	NCR3	protein_coding	259197	protein_coding	-0.883105	1.88723	12.1496	0.00154775	0.018356
AL117379.1	20	62928621	62929297	-	ENSG00000273759	AL117379.1	lncRNA		lncRNA	-1.14132	0.732654	12.154	0.00154512	0.018356
GRAMD1B	11	123358428	123627774	+	ENSG00000023171	GRAMD1B	protein_coding	57476	protein_coding	0.797913	4.08703	12.1465	0.00154957	0.018364
PLOD3	7	101205977	101218420	-	ENSG00000106397	PLOD3	protein_coding	8985	protein_coding	-0.543858	6.40031	12.135	0.00155632	0.0184304
ANK3	10	60026298	60733490	-	ENSG00000151150	ANK3	protein_coding	288	protein_coding	1.03712	4.17385	12.1299	0.00155932	0.0184388
PLB1	2	28457145	28644142	+	ENSG00000163803	PLB1	protein_coding	151056	protein_coding	-1.90287	3.27526	12.131	0.00155872	0.0184388
ZDHHC19	3	196197452	196211437	-	ENSG00000163958	ZDHHC19	protein_coding	131540	protein_coding	3.39006	-1.86304	12.2986	0.00156382	0.0184783
FCGR2A	1	161505430	161524013	+	ENSG00000143226	FCGR2A	protein_coding	2212	protein_coding	0.597315	7.97298	12.1191	0.00156573	0.0184874
STAT5A	17	42287547	42311943	+	ENSG00000126561	STAT5A	protein_coding	6776	protein_coding	0.480813	7.3126	12.1155	0.00156789	0.0184993
ZNF117	7	64971772	65006684	-	ENSG00000152926	ZNF117	protein_coding	51351	protein_coding	-0.537318	4.92105	12.1069	0.00157303	0.0185463
LINC01268	6	113868013	113873351	-	ENSG00000227502	LINC01268	lncRNA	285758	lncRNA	1.94451	-0.166152	12.0999	0.0015772	0.0185818
GCGR	17	81804132	81814008	+	ENSG00000215644	GCGR	protein_coding	2642	protein_coding	2.9828	-2.00913	13.409	0.00157842	0.0185826
AC064805.2	17	74670077	74677624	-	ENSG00000264659	AC064805.2	lncRNA		lncRNA	-2.01923	-0.572946	12.0956	0.0015798	0.0185852
AL161909.1	9	19200335	19201046	-	ENSG00000232176	AL161909.1	processed_pseudogene	100270865	pseudo	1.82122	-1.21507	12.0893	0.00158358	0.018616
RAB34	17	28714281	28718429	-	ENSG00000109113	RAB34	protein_coding	83871	protein_coding	-0.722687	4.89771	12.0852	0.00158605	0.0186315
NRCAM	7	108147623	108456717	-	ENSG00000091129	NRCAM	protein_coding	4897	protein_coding	-2.28907	2.37852	12.0657	0.00159786	0.0187565
GGH	8	63015079	63038806	-	ENSG00000137563	GGH	protein_coding	8836	protein_coding	1.25891	2.71368	12.0595	0.0016016	0.0187866
NEK6	9	124257606	124353307	+	ENSG00000119408	NEK6	protein_coding	10783	protein_coding	-0.814591	6.68056	12.0555	0.00160406	0.0188018
GLA	X	101397803	101408012	-	ENSG00000102393	GLA	protein_coding	2717	protein_coding	0.773283	6.92425	12.0485	0.00160831	0.0188379
GNAQ	9	77716097	78031811	-	ENSG00000156052	GNAQ	protein_coding	2776	protein_coding	-0.474861	6.87993	12.036	0.00161597	0.0189138
SCG5	15	32641676	32697098	+	ENSG00000166922	SCG5	protein_coding	6447	protein_coding	3.45773	-0.328743	12.0335	0.00161753	0.0189182
PRR7	5	177446445	177456286	+	ENSG00000131188	PRR7	protein_coding	80758	protein_coding	-0.902936	0.784333	12.0313	0.00161888	0.0189203
FTH1P23	3	72929044	72929593	+	ENSG00000242960	FTH1P23	processed_pseudogene		pseudo	2.39229	-0.346658	12.0221	0.00162454	0.0189454
NPTN	15	73560014	73634134	-	ENSG00000156642	NPTN	protein_coding	27020	protein_coding	0.426192	7.28293	12.0232	0.00162387	0.0189454
SOCS6	18	70289045	70330199	+	ENSG00000170677	SOCS6	protein_coding	9306	protein_coding	-0.604617	4.3125	12.0221	0.00162457	0.0189454
SCAMP2	15	74843730	74873365	-	ENSG00000140497	SCAMP2	protein_coding	10066	protein_coding	-0.366781	8.00901	12.0202	0.00162577	0.0189457
OR4D1	17	58148449	58159555	+	ENSG00000141194	OR4D1	protein_coding	26689	protein_coding	-1.25972	-0.212015	12.9264	0.00163479	0.019037
JPT1	17	75135248	75168281	-	ENSG00000189159	JPT1	protein_coding	51155	protein_coding	-0.378509	5.45347	11.9921	0.00164325	0.0191217
STK17A	7	43582758	43650713	+	ENSG00000164543	STK17A	protein_coding	9263	protein_coding	0.544855	6.15267	11.9847	0.00164789	0.0191618
LAMA3	18	23689443	23956222	+	ENSG00000053747	LAMA3	protein_coding	3909	protein_coding	4.75831	0.856442	11.979	0.00165146	0.0191755
EPDR1	7	37683843	37951936	+	ENSG00000086289	EPDR1	protein_coding	54749	protein_coding	1.21592	0.910662	11.9807	0.00165036	0.0191755
FCGR3B	1	161623196	161631963	-	ENSG00000162747	FCGR3B	protein_coding	2215	protein_coding	-0.981884	1.79845	11.974	0.00165463	0.0191985
ESPNL	2	238100340	238133287	+	ENSG00000144488	ESPNL	protein_coding	339768	protein_coding	1.46575	-0.639361	11.9664	0.00165943	0.0192359
ANAPC13	3	134477706	134486716	-	ENSG00000129055	ANAPC13	protein_coding	25847	protein_coding	-0.333861	5.05427	11.9651	0.00166025	0.0192359
AREG	4	74445136	74455005	+	ENSG00000109321	AREG	protein_coding	374	protein_coding	1.65454	-0.237378	11.9346	0.00167968	0.019447
CENPX	17	82018702	82024107	-	ENSG00000169689	CENPX	protein_coding	201254	protein_coding	-0.393831	3.84787	11.9303	0.00168243	0.0194649
SNX24	5	122843439	123029354	+	ENSG00000064652	SNX24	protein_coding	28966	protein_coding	-0.61829	3.72273	11.9261	0.00168511	0.0194818
PPP1R16B	20	38805697	38923024	+	ENSG00000101445	PPP1R16B	protein_coding	26051	protein_coding	1.07725	6.67582	11.9165	0.00169132	0.019525
ICOS	2	203936748	203961577	+	ENSG00000163600	ICOS	protein_coding	29851	protein_coding	0.890704	3.63158	11.9183	0.00169013	0.019525
DENND3	8	141117278	141195808	+	ENSG00000105339	DENND3	protein_coding	22898	protein_coding	0.701749	6.41991	11.9128	0.00169371	0.019525
KCNE3	11	74454841	74467729	-	ENSG00000175538	KCNE3	protein_coding	10008	protein_coding	-0.67721	6.09986	11.9139	0.00169301	0.019525
DTNBP1	6	15522801	15663058	-	ENSG00000047579	DTNBP1	protein_coding	84062	protein_coding	0.546378	4.89797	11.8974	0.00170372	0.0196263
TPP2	13	102596986	102679958	+	ENSG00000134900	TPP2	protein_coding	7174	protein_coding	-0.415813	7.09022	11.8909	0.00170792	0.0196607
ATP8B4	15	49858238	50182817	-	ENSG00000104043	ATP8B4	protein_coding	79895	protein_coding	-0.987463	4.9252	11.8703	0.00172145	0.0198022
ASCC1	10	72096032	72217134	-	ENSG00000138303	ASCC1	protein_coding	51008	protein_coding	0.340756	3.93387	11.8373	0.00174331	0.0200393
SLC17A9	20	62952707	62969585	+	ENSG00000101194	SLC17A9	protein_coding	63910	protein_coding	-0.711342	5.2886	11.8252	0.00175138	0.0201096
AL590226.2	9	136612024	136617181	-	ENSG00000279141	AL590226.2	lncRNA	401561	lncRNA	-2.33291	0.515367	11.8244	0.00175192	0.0201096
SLC43A3	11	57406954	57427580	-	ENSG00000134802	SLC43A3	protein_coding	29015	protein_coding	0.830738	6.20821	11.8062	0.00176422	0.0202363
FAM78A	9	131258076	131276510	-	ENSG00000126882	FAM78A	protein_coding	286336	protein_coding	-0.413099	7.32608	11.7996	0.00176868	0.020273
RGS16	1	182598623	182604389	-	ENSG00000143333	RGS16	protein_coding	6004	protein_coding	2.14372	2.11216	11.7936	0.00177271	0.0202915
SH3BGRL2	6	79631329	79703655	+	ENSG00000198478	SH3BGRL2	protein_coding	83699	protein_coding	-1.15368	0.991665	11.7935	0.00177283	0.0202915
GZMH	14	24606480	24609699	-	ENSG00000100450	GZMH	protein_coding	2999	protein_coding	-0.597861	5.11319	11.7906	0.00177475	0.0202991
SIGLEC15	18	45825675	45844094	+	ENSG00000197046	SIGLEC15	protein_coding	284266	protein_coding	2.09936	1.77202	11.7841	0.00177923	0.020307
ERO1A	14	52639915	52695900	-	ENSG00000197930	ERO1A	protein_coding	30001	protein_coding	0.365521	6.90947	11.786	0.00177792	0.020307
HEXB	5	74640023	74722647	+	ENSG00000049860	HEXB	protein_coding	3074	protein_coding	-0.619128	8.28047	11.7841	0.00177919	0.020307
APBA1	9	69427532	69672371	-	ENSG00000107282	APBA1	protein_coding	320	protein_coding	-1.46202	2.70907	11.7783	0.00178319	0.0203377
TSPAN13	7	16753755	16784536	+	ENSG00000106537	TSPAN13	protein_coding	27075	protein_coding	1.67074	2.20521	11.7758	0.00178488	0.0203391
NAGPA	16	5024844	5034141	-	ENSG00000103174	NAGPA	protein_coding	51172	protein_coding	-0.316383	5.71471	11.7744	0.00178584	0.0203391
CLEC4A	12	8123632	8138607	+	ENSG00000111729	CLEC4A	protein_coding	50856	protein_coding	-1.00674	1.45145	11.7713	0.00178794	0.0203486
AC004130.2	7	20328299	20331747	-	ENSG00000271133	AC004130.2	lncRNA	101927811	lncRNA	2.0575	-0.459729	11.7686	0.00178978	0.0203551
USP42	7	6104884	6161564	+	ENSG00000106346	USP42	protein_coding	84132	protein_coding	0.402371	4.94979	11.7666	0.00179118	0.0203566
LRRC8C	1	89633072	89769903	+	ENSG00000171488	LRRC8C	protein_coding	84230	protein_coding	-0.419596	6.13494	11.7604	0.00179545	0.0203907
ABTB2	11	34150987	34358010	-	ENSG00000166016	ABTB2	protein_coding	25841	protein_coding	1.88152	3.16514	11.7556	0.00179873	0.0204136
BMP1	8	22165140	22212326	+	ENSG00000168487	BMP1	protein_coding	649	protein_coding	-0.603013	3.92009	11.746	0.0018054	0.0204748
BIN2	12	51281038	51324668	-	ENSG00000110934	BIN2	protein_coding	51411	protein_coding	-0.487456	7.68032	11.7392	0.00181011	0.0205137
ST8SIA1	12	22063773	22437041	-	ENSG00000111728	ST8SIA1	protein_coding	6489	protein_coding	1.0255	2.1672	11.7315	0.00181546	0.0205599
UACA	15	70654554	70763558	-	ENSG00000137831	UACA	protein_coding	55075	protein_coding	-1.00982	2.83751	11.7286	0.00181746	0.0205612
PARM1	4	74933095	75050115	+	ENSG00000169116	PARM1	protein_coding	25849	protein_coding	-1.45451	1.85115	11.7277	0.00181813	0.0205612
PBX3	9	125747345	125967377	+	ENSG00000167081	PBX3	protein_coding	5090	protein_coding	-0.512294	4.64763	11.723	0.00182137	0.0205832
LDHD	16	75111860	75116771	-	ENSG00000166816	LDHD	protein_coding	197257	protein_coding	-1.17801	1.58813	11.7146	0.00182729	0.0206356
ZMYND15	17	4739833	4746119	+	ENSG00000141497	ZMYND15	protein_coding	84225	protein_coding	0.783587	5.34124	11.7022	0.00183604	0.0206933
KCTD9	8	25427847	25458476	-	ENSG00000104756	KCTD9	protein_coding	54793	protein_coding	0.304526	4.54892	11.7041	0.00183468	0.0206933
CAMKK2	12	121237675	121298308	-	ENSG00000110931	CAMKK2	protein_coding	10645	protein_coding	-0.392093	6.7002	11.7019	0.00183626	0.0206933
HSDL1	16	84122141	84145192	-	ENSG00000103160	HSDL1	protein_coding	83693	protein_coding	0.364587	5.06093	11.6938	0.00184198	0.0207432
SH3BGRL3	1	26280086	26281522	+	ENSG00000142669	SH3BGRL3	protein_coding	83442	protein_coding	-0.681216	9.75372	11.6892	0.00184519	0.0207649
MAPRE3	2	26970637	27027219	+	ENSG00000084764	MAPRE3	protein_coding	22924	protein_coding	0.641005	3.7405	11.6861	0.00184741	0.0207753
ADAP2	17	30906344	30959322	+	ENSG00000184060	ADAP2	protein_coding	55803	protein_coding	-0.715761	7.07063	11.6815	0.00185065	0.0207971
ITGA4	2	181457202	181538940	+	ENSG00000115232	ITGA4	protein_coding	3676	protein_coding	-0.732355	7.37597	11.6764	0.00185431	0.0208237
FNBP1L	1	93448131	93554661	+	ENSG00000137942	FNBP1L	protein_coding	54874	protein_coding	1.18021	1.06066	11.6246	0.00189164	0.0212223
SRSF2	17	76734115	76737374	-	ENSG00000161547	SRSF2	protein_coding	6427	protein_coding	0.319698	7.92768	11.6235	0.00189244	0.0212223
PCGF5	10	91163012	91284337	+	ENSG00000180628	PCGF5	protein_coding	84333	protein_coding	0.528038	6.52313	11.6146	0.00189893	0.0212694
DNMT1	19	10133345	10231286	-	ENSG00000130816	DNMT1	protein_coding	1786	protein_coding	-0.49361	8.03895	11.6141	0.00189929	0.0212694
CHEK1	11	125625665	125676255	+	ENSG00000149554	CHEK1	protein_coding	1111	protein_coding	1.25496	0.490625	11.603	0.00190748	0.0213446
BPI	20	38304123	38337505	+	ENSG00000101425	BPI	protein_coding	671	protein_coding	-1.58515	1.827	11.6014	0.00190866	0.0213446
GRAMD1C	3	113828182	113947174	+	ENSG00000178075	GRAMD1C	protein_coding	54762	protein_coding	0.974859	1.52138	11.5991	0.00191034	0.0213485
TCIRG1	11	68039025	68050895	+	ENSG00000110719	TCIRG1	protein_coding	10312	protein_coding	0.369676	9.38737	11.5786	0.00192547	0.0215027
AC005083.1	7	20217577	20221700	+	ENSG00000233834	AC005083.1	lncRNA	100506098	lncRNA	2.57156	-0.0646906	11.5695	0.00193227	0.0215636
CYGB	17	76527356	76551175	-	ENSG00000161544	CYGB	protein_coding	114757	protein_coding	3.12753	-0.173791	11.5563	0.0019421	0.0216483
VCPIP1	8	66628487	66667231	-	ENSG00000175073	VCPIP1	protein_coding	80124	protein_coding	0.447075	6.13665	11.5557	0.00194255	0.0216483
SLC29A1	6	44219505	44234151	+	ENSG00000112759	SLC29A1	protein_coding	2030	protein_coding	-0.731897	4.73825	11.5526	0.00194486	0.0216589
EVC	4	5711201	5814305	+	ENSG00000072840	EVC	protein_coding	2121	protein_coding	1.07664	1.60379	11.5488	0.00194775	0.0216611
PRADC1	2	73228010	73233239	-	ENSG00000135617	PRADC1	protein_coding	84279	protein_coding	-0.732882	2.93836	11.5501	0.00194675	0.0216611
CALD1	7	134744252	134970729	+	ENSG00000122786	CALD1	protein_coding	800	protein_coding	2.05872	-0.369258	11.8982	0.00194933	0.0216637
SRD5A1	5	6633427	6674386	+	ENSG00000145545	SRD5A1	protein_coding	6715	protein_coding	0.59444	4.14312	11.5324	0.00196012	0.0217535
COA7	1	52684449	52698347	-	ENSG00000162377	COA7	protein_coding	65260	protein_coding	-0.783193	4.24372	11.5342	0.00195877	0.0217535
STON2	14	81260656	81436465	-	ENSG00000140022	STON2	protein_coding	85439	protein_coding	1.67763	0.758716	11.5131	0.00197478	0.0218798
CLDN12	7	90383721	90513402	+	ENSG00000157224	CLDN12	protein_coding	9069	protein_coding	0.948166	1.75574	11.5131	0.00197482	0.0218798
UCP2	11	73974672	73983246	-	ENSG00000175567	UCP2	protein_coding	7351	protein_coding	0.483558	8.58567	11.5121	0.00197558	0.0218798
CHIC2	4	54009789	54064605	-	ENSG00000109220	CHIC2	protein_coding	26511	protein_coding	0.363658	4.03399	11.5059	0.00198028	0.0219143
FBH1	10	5890203	5937594	+	ENSG00000134452	FBH1	protein_coding	84893	protein_coding	0.240819	6.08303	11.5044	0.00198142	0.0219143
SETD7	4	139495941	139606699	-	ENSG00000145391	SETD7	protein_coding	80854	protein_coding	-0.474466	5.42079	11.5003	0.00198457	0.021934
YPEL5	2	30146941	30160533	+	ENSG00000119801	YPEL5	protein_coding	51646	protein_coding	0.388887	6.39674	11.4975	0.00198671	0.0219425
SLC1A3	5	36606355	36688334	+	ENSG00000079215	SLC1A3	protein_coding	6507	protein_coding	1.28073	7.12494	11.4928	0.00199037	0.0219678
SAPCD2	9	137062127	137070557	-	ENSG00000186193	SAPCD2	protein_coding	89958	protein_coding	-0.965653	0.668688	11.4889	0.00199338	0.021986
MAP3K5	6	136557046	136792477	-	ENSG00000197442	MAP3K5	protein_coding	4217	protein_coding	0.386104	5.8757	11.4844	0.00199679	0.0220085
MPEG1	11	59208510	59212927	-	ENSG00000197629	MPEG1	protein_coding	219972	protein_coding	-0.649605	10.0516	11.478	0.00200179	0.0220485
TST	22	37010859	37020183	-	ENSG00000128311	TST	protein_coding	7263	protein_coding	-0.689535	2.9871	11.4675	0.00200989	0.0221226
TBL1XR1	3	177019340	177228000	-	ENSG00000177565	TBL1XR1	protein_coding	79718	protein_coding	0.369431	6.54069	11.4657	0.00201133	0.0221232
CYP2S1	19	41193210	41207539	+	ENSG00000167600	CYP2S1	protein_coding	29785	protein_coding	-0.710071	6.40631	11.4632	0.00201328	0.0221296
GAL3ST2	2	241776822	241804287	+	ENSG00000154252	GAL3ST2	protein_coding	64090	protein_coding	1.79463	0.307292	11.4592	0.00201635	0.0221421
USP11	X	47232690	47248328	+	ENSG00000102226	USP11	protein_coding	8237	protein_coding	0.367762	5.9677	11.4582	0.00201718	0.0221421
CRIM1	2	36355778	36551135	+	ENSG00000150938	CRIM1	protein_coding	51232	protein_coding	1.61899	6.93606	11.4534	0.00202091	0.0221679
STOX2	4	183797692	184023526	+	ENSG00000173320	STOX2	protein_coding	56977	protein_coding	2.09437	-0.495458	11.4382	0.00203281	0.0222833
SMPD2	6	109440724	109443919	+	ENSG00000135587	SMPD2	protein_coding	6610	protein_coding	0.444419	3.7337	11.4313	0.00203827	0.0223279
CYSLTR1	X	78271468	78327691	-	ENSG00000173198	CYSLTR1	protein_coding	10800	protein_coding	-1.06889	4.30015	11.424	0.00204408	0.0223763
OSGIN2	8	89901849	89927888	+	ENSG00000164823	OSGIN2	protein_coding	734	protein_coding	0.809162	5.37964	11.4099	0.00205526	0.0224833
FAM184A	6	118959763	119149387	-	ENSG00000111879	FAM184A	protein_coding	79632	protein_coding	0.896725	1.43967	11.4034	0.00206046	0.0225226
SLC36A1	5	151437046	151492379	+	ENSG00000123643	SLC36A1	protein_coding	206358	protein_coding	-0.60849	7.18245	11.4019	0.00206165	0.0225226
SLC46A3	13	28700064	28718970	-	ENSG00000139508	SLC46A3	protein_coding	283537	protein_coding	-0.880865	5.28123	11.394	0.002068	0.0225766
OCIAD2	4	48885019	48906937	-	ENSG00000145247	OCIAD2	protein_coding	132299	protein_coding	0.685927	3.40347	11.3774	0.00208131	0.0226911
PMVK	1	154924740	154936719	-	ENSG00000163344	PMVK	protein_coding	10654	protein_coding	-0.461032	4.01089	11.3788	0.00208019	0.0226911
ORMDL3	17	39921041	39927601	-	ENSG00000172057	ORMDL3	protein_coding	94103	protein_coding	0.4188	5.77298	11.373	0.00208485	0.0227143
TP53BP2	1	223779893	223845954	-	ENSG00000143514	TP53BP2	protein_coding	7159	protein_coding	0.629393	6.09543	11.3658	0.00209074	0.0227322
SNX16	8	81799581	81842866	-	ENSG00000104497	SNX16	protein_coding	64089	protein_coding	0.585524	3.6375	11.3661	0.00209047	0.0227322
SLC29A3	10	71319259	71381423	+	ENSG00000198246	SLC29A3	protein_coding	55315	protein_coding	-0.715025	5.4547	11.3681	0.00208888	0.0227322
C6orf223	6	44000580	44007612	+	ENSG00000181577	C6orf223	protein_coding	221416	protein_coding	1.20032	1.20669	11.3606	0.00209496	0.0227439
SRRM2-AS1	16	2737076	2752600	-	ENSG00000205913	SRRM2-AS1	lncRNA	100128788	lncRNA	0.776913	0.973551	12.2511	0.00209585	0.0227439
SLC8A1	2	40097270	40611053	-	ENSG00000183023	SLC8A1	protein_coding	6546	protein_coding	-0.907539	6.67401	11.3592	0.00209606	0.0227439
LRCH3	3	197791226	197888436	+	ENSG00000186001	LRCH3	protein_coding	84859	protein_coding	0.283972	5.92892	11.3408	0.00211113	0.022892
GOLIM4	3	168008689	168095924	-	ENSG00000173905	GOLIM4	protein_coding	27333	protein_coding	-0.585414	5.45989	11.333	0.00211749	0.0229454
CD74	5	150400041	150412929	-	ENSG00000019582	CD74	protein_coding	972	protein_coding	-0.830362	12.3551	11.3223	0.00212633	0.0230257
TTC13	1	230906243	230978875	-	ENSG00000143643	TTC13	protein_coding	79573	protein_coding	-0.416222	5.27069	11.3121	0.00213477	0.0231015
PPP1R18	6	30676389	30687895	-	ENSG00000146112	PPP1R18	protein_coding	170954	protein_coding	0.526997	8.95255	11.306	0.0021398	0.0231403
LINC01259	4	38509767	38518056	+	ENSG00000249667	LINC01259	lncRNA	106144599	lncRNA	-1.87882	0.193503	12.1243	0.00214382	0.0231682
KBTBD4	11	47572197	47578976	-	ENSG00000123444	KBTBD4	protein_coding	55709	protein_coding	0.304432	4.18934	11.2986	0.00214602	0.0231765
CD1B	1	158327951	158331531	-	ENSG00000158485	CD1B	protein_coding	910	protein_coding	-4.5833	0.76397	11.2961	0.00214812	0.0231836
EBF1	5	158695916	159099916	-	ENSG00000164330	EBF1	protein_coding	1879	protein_coding	1.05725	1.95942	11.2895	0.0021536	0.0232271
TCAF2	7	143620952	143730409	+	ENSG00000170379	TCAF2	protein_coding	285966	protein_coding	0.982434	4.129	11.2862	0.00215637	0.0232414
AC034199.1	5	170308701	170312716	-	ENSG00000250274	AC034199.1	lncRNA	100128059	lncRNA	2.50397	2.05335	11.272	0.00216829	0.0233542
DRAM2	1	111117333	111140216	-	ENSG00000156171	DRAM2	protein_coding	128338	protein_coding	-0.455568	6.47101	11.269	0.00217082	0.0233597
HFE	6	26087281	26098343	+	ENSG00000010704	HFE	protein_coding	3077	protein_coding	-0.774622	4.19217	11.268	0.00217171	0.0233597
TAF4B	18	26225936	26391685	+	ENSG00000141384	TAF4B	protein_coding	6875	protein_coding	0.905359	3.24018	11.2644	0.00217471	0.0233648
NCDN	1	35557473	35567274	+	ENSG00000020129	NCDN	protein_coding	23154	protein_coding	0.562298	5.05653	11.264	0.00217509	0.0233648
GCNT1	9	76419850	76651203	+	ENSG00000187210	GCNT1	protein_coding	2650	protein_coding	-1.1133	4.29891	11.2482	0.00218851	0.0234933
TMEM39B	1	32072031	32102866	+	ENSG00000121775	TMEM39B	protein_coding	55116	protein_coding	-0.494282	4.25641	11.2322	0.00220219	0.0236243
RNF149	2	101271219	101308701	-	ENSG00000163162	RNF149	protein_coding	284996	protein_coding	0.614678	6.41206	11.2282	0.00220563	0.0236454
CNRIP1	2	68284171	68320051	-	ENSG00000119865	CNRIP1	protein_coding	25927	protein_coding	-1.98815	1.38005	11.2253	0.00220812	0.0236564
KLHL3	5	137617500	137736089	-	ENSG00000146021	KLHL3	protein_coding	26249	protein_coding	-1.13912	2.95495	11.2178	0.0022146	0.0237022
FRMD4A	10	13643706	14462142	-	ENSG00000151474	FRMD4A	protein_coding	55691	protein_coding	-1.7198	3.42388	11.2169	0.00221535	0.0237022
TBC1D15	12	71839707	71927248	+	ENSG00000121749	TBC1D15	protein_coding	64786	protein_coding	0.357142	5.73071	11.1969	0.00223271	0.023872
GPBP1	5	57173948	57264679	+	ENSG00000062194	GPBP1	protein_coding	65056	protein_coding	0.372667	6.8663	11.1724	0.00225415	0.0240693
AC138207.4	17	30971652	30973312	+	ENSG00000264456	AC138207.4	lncRNA		lncRNA	-1.1078	2.96498	11.1725	0.00225408	0.0240693
IFT22	7	101310914	101321823	-	ENSG00000128581	IFT22	protein_coding	64792	protein_coding	0.786786	0.7194	11.1636	0.00226188	0.0241357
PLEKHA2	8	38901235	38973912	+	ENSG00000169499	PLEKHA2	protein_coding	59339	protein_coding	0.335001	7.37401	11.1183	0.00230227	0.0245342
WDR37	10	1049538	1132384	+	ENSG00000047056	WDR37	protein_coding	22884	protein_coding	-0.289173	5.95328	11.1198	0.00230093	0.0245342
NLRP3	1	247416156	247449108	+	ENSG00000162711	NLRP3	protein_coding	114548	protein_coding	0.441847	6.06238	11.1118	0.00230815	0.0245527
KLF11	2	10042849	10054836	+	ENSG00000172059	KLF11	protein_coding	8462	protein_coding	-0.517521	5.4826	11.1113	0.00230859	0.0245527
ABCC5	3	183919934	184017939	-	ENSG00000114770	ABCC5	protein_coding	10057	protein_coding	-0.857247	6.98692	11.114	0.00230617	0.0245527
BMP10	2	68860909	68871397	-	ENSG00000163217	BMP10	protein_coding	27302	protein_coding	3.80889	-1.30973	11.2447	0.00232361	0.024696
LPP-AS2	3	188151206	188154057	-	ENSG00000270959	LPP-AS2	lncRNA	339929	lncRNA	0.952766	0.686931	11.0907	0.00232727	0.0247186
SAT1	X	23783173	23786226	+	ENSG00000130066	SAT1	protein_coding	6303	protein_coding	0.778196	9.8472	11.0825	0.0023348	0.0247772
UBE2D3	4	102794383	102868896	-	ENSG00000109332	UBE2D3	protein_coding	7323	protein_coding	0.300821	8.37676	11.0813	0.00233587	0.0247772
CMTM8	3	32238679	32370321	+	ENSG00000170293	CMTM8	protein_coding	152189	protein_coding	0.889954	1.87359	11.076	0.00234072	0.0247959
N4BP1	16	48538726	48620148	-	ENSG00000102921	N4BP1	protein_coding	9683	protein_coding	0.673253	7.55533	11.077	0.00233978	0.0247959
ROGDI	16	4796968	4802950	-	ENSG00000067836	ROGDI	protein_coding	79641	protein_coding	-0.770022	3.19283	11.0684	0.00234766	0.024853
TAB1	22	39399778	39437060	+	ENSG00000100324	TAB1	protein_coding	10454	protein_coding	-0.284155	5.3502	11.0594	0.00235597	0.0249082
SLC47A1	17	19495385	19579034	+	ENSG00000142494	SLC47A1	protein_coding	55244	protein_coding	-2.21037	2.48173	11.0598	0.0023556	0.0249082
FES	15	90883695	90895776	+	ENSG00000182511	FES	protein_coding	2242	protein_coding	-0.650366	6.07546	11.0532	0.00236174	0.0249528
ACSL4	X	109624244	109733403	-	ENSG00000068366	ACSL4	protein_coding	2182	protein_coding	0.589225	7.11565	11.0508	0.00236395	0.0249597
TSPO	22	43151547	43163242	+	ENSG00000100300	TSPO	protein_coding	706	protein_coding	-0.615428	6.86271	11.0457	0.00236869	0.0249934
STAM2	2	152116801	152175763	-	ENSG00000115145	STAM2	protein_coding	10254	protein_coding	0.400792	5.3891	11.0379	0.00237596	0.0250421
PLEKHG3	14	64704102	64750249	+	ENSG00000126822	PLEKHG3	protein_coding	26030	protein_coding	-0.830499	6.02557	11.0373	0.00237643	0.0250421
TMEM150C	4	82483170	82562357	-	ENSG00000249242	TMEM150C	protein_coding	441027	protein_coding	1.27207	0.134088	11.0249	0.00238807	0.0251483
RGS1	1	192575763	192580024	+	ENSG00000090104	RGS1	protein_coding	5996	protein_coding	1.94648	5.29782	11.022	0.00239076	0.0251601
LINC02621	10	62289521	62304033	+	ENSG00000234756	LINC02621	lncRNA	105378325	lncRNA	5.2306	-0.855212	11.1657	0.00239489	0.0251871
FAM110B	8	57994509	58204279	+	ENSG00000169122	FAM110B	protein_coding	90362	protein_coding	1.06936	0.960254	11.013	0.00239921	0.025216
PDZD4	X	153802166	153830565	-	ENSG00000067840	PDZD4	protein_coding	57595	protein_coding	-1.00673	3.03642	10.9995	0.00241198	0.0253337
TM7SF3	12	26971579	27014434	-	ENSG00000064115	TM7SF3	protein_coding	51768	protein_coding	-0.369291	5.43501	10.9932	0.00241792	0.0253795
IMPA1	8	81656914	81686331	-	ENSG00000133731	IMPA1	protein_coding	3612	protein_coding	0.448686	4.66385	10.9816	0.00242892	0.0254783
UBE2Z	17	48908407	48929056	+	ENSG00000159202	UBE2Z	protein_coding	65264	protein_coding	0.546936	7.35061	10.9759	0.00243443	0.0255064
PPP1R9B	17	50133737	50150677	-	ENSG00000108819	PPP1R9B	protein_coding	84687	protein_coding	-0.212786	8.43345	10.9755	0.00243477	0.0255064
IL17RB	3	53846568	53865794	+	ENSG00000056736	IL17RB	protein_coding	55540	protein_coding	1.91785	-0.691743	11.75	0.00243914	0.0255347
MAP2K1	15	66386817	66492312	+	ENSG00000169032	MAP2K1	protein_coding	5604	protein_coding	0.333986	6.55016	10.9694	0.00244065	0.0255347
SLC1A5	19	46774883	46788594	-	ENSG00000105281	SLC1A5	protein_coding	6510	protein_coding	-1.05948	6.68296	10.9675	0.00244243	0.0255367
MKNK1	1	46557408	46616843	-	ENSG00000079277	MKNK1	protein_coding	8569	protein_coding	-0.555517	7.27548	10.9589	0.00245076	0.0256071
SCARA5	8	27869883	27992673	-	ENSG00000168079	SCARA5	protein_coding	286133	protein_coding	2.76326	-1.88379	12.9568	0.00246204	0.0257082
XYLB	3	38346760	38421348	+	ENSG00000093217	XYLB	protein_coding	9942	protein_coding	-1.03203	1.51637	10.9413	0.00246774	0.025751
BX539320.1	22	49933198	49934074	-	ENSG00000278869	BX539320.1	lncRNA		lncRNA	1.27055	0.0962452	10.9206	0.00248788	0.0259207
CD7	17	82314868	82317608	-	ENSG00000173762	CD7	protein_coding	924	protein_coding	0.795086	6.09153	10.9196	0.00248884	0.0259207
CDK17	12	96278261	96400480	-	ENSG00000059758	CDK17	protein_coding	5128	protein_coding	0.399625	5.53216	10.9221	0.00248643	0.0259207
KIF1BP	10	68988721	69043544	+	ENSG00000198954	KIF1BP	protein_coding	26128	protein_coding	0.367464	4.58343	10.9168	0.0024916	0.0259327
CXCR5	11	118883892	118897787	+	ENSG00000160683	CXCR5	protein_coding	643	protein_coding	0.637802	4.20477	10.9099	0.00249837	0.0259695
GPX1P1	X	13378735	13379340	-	ENSG00000197582	GPX1P1	processed_pseudogene		pseudo	-1.59911	1.56963	10.9112	0.00249714	0.0259695
ANKLE2	12	132725503	132761832	-	ENSG00000176915	ANKLE2	protein_coding	23141	protein_coding	0.380017	6.69066	10.9044	0.00250376	0.0260087
GPAT4	8	41577187	41625001	+	ENSG00000158669	GPAT4	protein_coding	137964	protein_coding	0.292599	6.80858	10.9016	0.00250656	0.0260209
RGS10	10	119499817	119542719	-	ENSG00000148908	RGS10	protein_coding	6001	protein_coding	-0.308767	5.97291	10.8745	0.00253341	0.0262827
RUBCNL	13	46342000	46438190	-	ENSG00000102445	RUBCNL	protein_coding	80183	protein_coding	0.672058	4.56747	10.8489	0.00255909	0.026532
ATP6V1D	14	67294371	67360265	-	ENSG00000100554	ATP6V1D	protein_coding	51382	protein_coding	0.442453	5.82316	10.8395	0.00256858	0.0265619
NECTIN1	11	119623408	119729200	-	ENSG00000110400	NECTIN1	protein_coding	5818	protein_coding	-0.663241	4.0493	10.8437	0.00256441	0.0265619
LGR6	1	202193901	202319781	+	ENSG00000133067	LGR6	protein_coding	59352	protein_coding	-0.819548	2.82554	10.8404	0.00256773	0.0265619
TPM2	9	35681992	35690056	-	ENSG00000198467	TPM2	protein_coding	7169	protein_coding	-0.837132	4.51615	10.8415	0.00256658	0.0265619
PELI1	2	64092652	64144420	-	ENSG00000197329	PELI1	protein_coding	57162	protein_coding	0.70962	5.82768	10.8371	0.00257109	0.0265707
REST	4	56907876	56966678	+	ENSG00000084093	REST	protein_coding	5978	protein_coding	0.324341	5.84368	10.8336	0.00257465	0.0265903
MPP1	X	154778684	154821007	-	ENSG00000130830	MPP1	protein_coding	4354	protein_coding	-0.73643	7.97445	10.8319	0.00257638	0.0265912
IL15RA	10	5943639	5978187	-	ENSG00000134470	IL15RA	protein_coding	3601	protein_coding	1.94249	4.85149	10.8277	0.00258061	0.0265919
ALG1	16	5033923	5087379	+	ENSG00000033011	ALG1	protein_coding	56052	protein_coding	-0.422901	4.24197	10.8269	0.00258142	0.0265919
ARVCF	22	19969896	20016823	-	ENSG00000099889	ARVCF	protein_coding	421	protein_coding	-0.629559	2.85738	10.8284	0.00257992	0.0265919
TAFA1	3	68004247	68545621	+	ENSG00000183662	TAFA1	protein_coding	407738	protein_coding	-2.15383	-1.30835	11.8727	0.00259837	0.0267494
KCNA5	12	5043879	5046788	+	ENSG00000130037	KCNA5	protein_coding	3741	protein_coding	-3.75103	-1.79799	12.7444	0.00261975	0.0269523
TXN	9	110243810	110256507	-	ENSG00000136810	TXN	protein_coding	7295	protein_coding	2.01192	7.17306	10.7832	0.00262637	0.0269884
HTR7P1	12	13000420	13004830	+	ENSG00000183935	HTR7P1	transcribed_processed_pseudogene	93164	pseudo	-0.577167	3.18019	10.7813	0.0026283	0.0269884
TMEM236	10	17752201	17800868	+	ENSG00000148483	TMEM236	protein_coding	653567	protein_coding	-2.07131	2.07278	10.7826	0.00262695	0.0269884
NABP1	2	191678068	191696664	+	ENSG00000173559	NABP1	protein_coding	64859	protein_coding	0.816695	6.94175	10.7751	0.00263473	0.0270262
ABHD13	13	108218392	108234243	+	ENSG00000139826	ABHD13	protein_coding	84945	protein_coding	0.329497	5.24138	10.7745	0.00263535	0.0270262
FKBP4	12	2794970	2805423	+	ENSG00000004478	FKBP4	protein_coding	2288	protein_coding	0.613247	6.44221	10.7697	0.00264043	0.0270611
OLFM4	13	53028813	53052057	+	ENSG00000102837	OLFM4	protein_coding	10562	protein_coding	0.852748	1.87929	11.2736	0.00264571	0.0270979
PRELID3A	18	12407896	12432238	+	ENSG00000141391	PRELID3A	protein_coding	10650	protein_coding	-1.02044	0.697062	10.7509	0.00266008	0.0272277
AL162457.1	20	61717506	61719748	-	ENSG00000179253	AL162457.1	lncRNA	100128310	lncRNA	1.08138	-0.359089	11.7857	0.00267502	0.0273632
ADI1	2	3497366	3519531	-	ENSG00000182551	ADI1	protein_coding	55256	protein_coding	-0.50437	5.81077	10.7237	0.00268881	0.0274867
CD109	6	73695785	73828316	+	ENSG00000156535	CD109	protein_coding	135228	protein_coding	-1.25507	4.02648	10.719	0.00269388	0.0275211
ARSG	17	68259182	68422731	+	ENSG00000141337	ARSG	protein_coding	22901	protein_coding	-0.674485	3.17682	10.7151	0.00269799	0.0275456
SENP1	12	48042897	48106079	-	ENSG00000079387	SENP1	protein_coding	29843	protein_coding	0.287612	4.71176	10.7103	0.0027031	0.0275802
AC080023.1	11	10302657	10303704	-	ENSG00000254554	AC080023.1	lncRNA		lncRNA	2.33774	-0.847751	10.7	0.00271421	0.027676
NAV1	1	201622885	201826969	+	ENSG00000134369	NAV1	protein_coding	89796	protein_coding	1.21884	5.15497	10.6911	0.00272376	0.0277558
THEMIS2	1	27872543	27886685	+	ENSG00000130775	THEMIS2	protein_coding	9473	protein_coding	0.440565	8.41876	10.6885	0.00272661	0.0277671
AL392083.2	10	1201406	1208389	-	ENSG00000287043	AL392083.2	lncRNA		lncRNA	2.02789	-1.86748	12.6027	0.00273128	0.0277795
CBLN3	14	24426545	24430954	-	ENSG00000139899	CBLN3	protein_coding	643866	protein_coding	0.87801	3.27351	10.6844	0.00273102	0.0277795
MARK3	14	103385392	103503831	+	ENSG00000075413	MARK3	protein_coding	4140	protein_coding	0.203664	6.41803	10.6813	0.00273438	0.0277935
TGFBR1	9	99104038	99154192	+	ENSG00000106799	TGFBR1	protein_coding	7046	protein_coding	-0.522421	6.27748	10.6636	0.0027536	0.0279711
SMARCAL1	2	216412414	216483053	+	ENSG00000138375	SMARCAL1	protein_coding	50485	protein_coding	0.263851	4.82346	10.6598	0.00275779	0.027996
LDLRAP1	1	25543580	25568886	+	ENSG00000157978	LDLRAP1	protein_coding	26119	protein_coding	-0.641111	6.4842	10.6523	0.00276601	0.0280618
SLAMF7	1	160739057	160754821	+	ENSG00000026751	SLAMF7	protein_coding	57823	protein_coding	1.29642	9.46297	10.65	0.00276856	0.0280699
SCIMP	17	5208920	5234860	-	ENSG00000161929	SCIMP	protein_coding	388325	protein_coding	-0.979207	5.72526	10.6322	0.00278815	0.0282507
NDE1	16	15643267	15726353	+	ENSG00000072864	NDE1	protein_coding	54820	protein_coding	0.32224	5.47137	10.6304	0.00279014	0.028253
AL672207.1	X	101778969	101780538	-	ENSG00000178146	AL672207.1	processed_pseudogene		pseudo	1.71891	-0.0736302	10.6207	0.00280088	0.028344
CSRNP1	3	39141855	39154562	-	ENSG00000144655	CSRNP1	protein_coding	64651	protein_coding	0.989392	5.7526	10.6176	0.00280439	0.0283615
CCL4L2	17	36210924	36212878	+	ENSG00000276070	CCL4L2	protein_coding	9560	protein_coding	1.80584	6.82175	10.6137	0.00280866	0.0283869
UBXN4	2	135741734	135785056	+	ENSG00000144224	UBXN4	protein_coding	23190	protein_coding	0.269751	7.55965	10.6038	0.00281979	0.0284814
AC079209.1	8	81149107	81165266	+	ENSG00000253214	AC079209.1	lncRNA	105375924	lncRNA	1.89825	-0.0694666	10.5885	0.00283689	0.0286362
ADD2	2	70607618	70768225	-	ENSG00000075340	ADD2	protein_coding	119	protein_coding	0.855075	1.94904	10.572	0.00285564	0.0288074
EMILIN1	2	27078615	27086403	+	ENSG00000138080	EMILIN1	protein_coding	11117	protein_coding	1.69236	3.46992	10.5679	0.00286021	0.0288354
TRAF4	17	28744005	28750956	+	ENSG00000076604	TRAF4	protein_coding	9618	protein_coding	0.433335	3.83481	10.5585	0.00287099	0.0289077
SYK	9	90801787	90898549	+	ENSG00000165025	SYK	protein_coding	6850	protein_coding	-0.405998	8.33413	10.56	0.00286921	0.0289077
STAG2	X	123960212	124422664	+	ENSG00000101972	STAG2	protein_coding	10735	protein_coding	0.290157	7.64762	10.5509	0.00287966	0.0289769
CA2	8	85463968	85481493	+	ENSG00000104267	CA2	protein_coding	760	protein_coding	-1.2702	4.30263	10.5463	0.00288489	0.0290113
TGFBRAP1	2	105264391	105329735	-	ENSG00000135966	TGFBRAP1	protein_coding	9392	protein_coding	-0.262207	5.57311	10.5372	0.00289543	0.0290992
FLOT1	6	30727709	30742732	-	ENSG00000137312	FLOT1	protein_coding	10211	protein_coding	0.545344	7.71558	10.5095	0.00292756	0.0294036
TRIP12	2	229763838	229923239	-	ENSG00000153827	TRIP12	protein_coding	9320	protein_coding	0.315528	8.16533	10.501	0.00293743	0.0294844
DOP1B	21	36156782	36294274	+	ENSG00000142197	DOP1B	protein_coding	9980	protein_coding	-0.532327	6.10091	10.4959	0.00294338	0.0295257
TNFSF12	17	7549058	7557890	+	ENSG00000239697	TNFSF12	protein_coding	8742	protein_coding	-0.397801	5.1549	10.4894	0.00295101	0.0295838
SAMD4B	19	39342396	39385710	+	ENSG00000179134	SAMD4B	protein_coding	55095	protein_coding	0.365912	6.41647	10.487	0.00295385	0.0295938
ETFBKMT	12	31647160	31673114	+	ENSG00000139160	ETFBKMT	protein_coding	254013	protein_coding	-0.810499	1.21751	10.4766	0.00296609	0.0296979
GADD45B	19	2476122	2478259	+	ENSG00000099860	GADD45B	protein_coding	4616	protein_coding	0.823965	6.70229	10.4469	0.00300146	0.0300333
TMX4	20	7977346	8019805	-	ENSG00000125827	TMX4	protein_coding	56255	protein_coding	-0.326015	6.03412	10.4451	0.00300359	0.0300359
TBC1D9B	5	179862066	179907859	-	ENSG00000197226	TBC1D9B	protein_coding	23061	protein_coding	-0.293749	7.9962	10.4404	0.00300933	0.0300746
UBXN2A	2	23927285	24004909	+	ENSG00000173960	UBXN2A	protein_coding	165324	protein_coding	0.415705	3.96158	10.4367	0.00301369	0.0300995
NRGN	11	124739942	124747210	+	ENSG00000154146	NRGN	protein_coding	4900	protein_coding	-1.02682	4.53476	10.432	0.00301944	0.0301382
ALPL	1	21509397	21578410	+	ENSG00000162551	ALPL	protein_coding	249	protein_coding	1.14338	-0.00799546	10.4303	0.00302149	0.0301399
AC093627.7	7	161765	164972	-	ENSG00000261795	AC093627.7	lncRNA		lncRNA	-3.09376	-0.415805	10.7056	0.00304042	0.0303099
CYFIP1	15	22867052	22981063	-	ENSG00000273749	CYFIP1	protein_coding	23191	protein_coding	-0.462795	8.13132	10.3991	0.00305936	0.0304798
IL3RA	X	1336616	1382689	+	ENSG00000185291	IL3RA	protein_coding	3563	protein_coding	1.90078	6.94054	10.3945	0.00306491	0.0305162
BMP8A	1	39491636	39529869	+	ENSG00000183682	BMP8A	protein_coding	353500	protein_coding	1.60061	-0.790727	10.3832	0.00307885	0.030636
PLIN2	9	19108375	19149290	-	ENSG00000147872	PLIN2	protein_coding	123	protein_coding	0.75723	7.14615	10.3551	0.00311368	0.0309634
RAB27A	15	55202966	55319113	-	ENSG00000069974	RAB27A	protein_coding	5873	protein_coding	0.447473	6.11374	10.3457	0.00312542	0.0310225
KTN1	14	55559072	55701526	+	ENSG00000126777	KTN1	protein_coding	3895	protein_coding	0.303594	7.2791	10.3471	0.00312369	0.0310225
TP53I3	2	24077433	24085861	-	ENSG00000115129	TP53I3	protein_coding	9540	protein_coding	-0.79559	3.79628	10.3486	0.0031218	0.0310225
C1D	2	68041130	68110948	-	ENSG00000197223	C1D	protein_coding	10438	protein_coding	0.383866	3.63522	10.3419	0.00313013	0.0310309
LINC02701	11	68870664	68874542	+	ENSG00000250508	LINC02701	lncRNA	105369364	lncRNA	-2.65213	0.200233	10.3424	0.00312947	0.0310309
MCM2	3	127598410	127622436	+	ENSG00000073111	MCM2	protein_coding	4171	protein_coding	0.525654	3.90302	10.3368	0.0031365	0.0310749
NEXMIF	X	74732856	74925485	-	ENSG00000050030	NEXMIF	protein_coding	340533	protein_coding	-1.38912	-0.30796	10.3296	0.00314556	0.0311455
UPP1	7	48088628	48108736	+	ENSG00000183696	UPP1	protein_coding	7378	protein_coding	1.08775	6.39478	10.3256	0.00315069	0.0311771
UNC45B	17	35147817	35189345	+	ENSG00000141161	UNC45B	protein_coding	146862	protein_coding	-1.55749	-1.25895	10.6066	0.00315716	0.0312219
AC002350.2	12	110501614	110503441	+	ENSG00000278993	AC002350.2	TEC		other	-1.50355	-0.28698	11.7919	0.00316111	0.0312417
IGFLR1	19	35738801	35742453	-	ENSG00000126246	IGFLR1	protein_coding	79713	protein_coding	-0.486963	3.94474	10.3115	0.00316857	0.0312962
PGS1	17	78378649	78425114	+	ENSG00000087157	PGS1	protein_coding	9489	protein_coding	0.36116	6.04167	10.3058	0.00317577	0.031348
CUEDC1	17	57861243	57955412	-	ENSG00000180891	CUEDC1	protein_coding	404093	protein_coding	-0.874857	5.24011	10.3027	0.00317976	0.0313681
VNN3	6	132722787	132734765	-	ENSG00000093134	VNN3	protein_coding	55350	protein_coding	2.35962	1.4441	10.2949	0.00318963	0.0314325
C19orf47	19	40319536	40348527	-	ENSG00000160392	C19orf47	protein_coding	126526	protein_coding	0.35359	3.89171	10.2945	0.00319019	0.0314325
GPR137	11	64270062	64289500	+	ENSG00000173264	GPR137	protein_coding	56834	protein_coding	0.347593	5.08984	10.282	0.00320627	0.0315716
SDHA	5	218241	257082	+	ENSG00000073578	SDHA	protein_coding	6389	protein_coding	0.363357	3.69368	10.2755	0.00321458	0.031634
CYP4F11	19	15912367	15934867	-	ENSG00000171903	CYP4F11	protein_coding	57834	protein_coding	1.64874	1.18948	10.2722	0.00321883	0.0316564
TLR8	X	12906620	12923169	+	ENSG00000101916	TLR8	protein_coding	51311	protein_coding	0.617012	7.68169	10.2696	0.00322221	0.0316703
ZNF282	7	149195546	149226238	+	ENSG00000170265	ZNF282	protein_coding	8427	protein_coding	0.274113	4.74734	10.2559	0.00323994	0.0318057
MCUR1	6	13786557	13814568	-	ENSG00000050393	MCUR1	protein_coding	63933	protein_coding	-0.374074	4.15829	10.2572	0.00323825	0.0318057
SNX25	4	185204237	185370185	+	ENSG00000109762	SNX25	protein_coding	83891	protein_coding	0.742077	3.28152	10.2445	0.00325485	0.0319325
EZH2	7	148807383	148884321	-	ENSG00000106462	EZH2	protein_coding	2146	protein_coding	0.494406	4.21139	10.2182	0.00328947	0.0322525
ENDOV	17	80415165	80438086	+	ENSG00000173818	ENDOV	protein_coding	284131	protein_coding	-0.488983	3.27981	10.2146	0.00329416	0.0322788
RFFL	17	35005990	35089319	-	ENSG00000092871	RFFL	protein_coding	117584	protein_coding	0.317305	5.60907	10.1876	0.00333011	0.0326111
NEURL3	2	96497646	96508109	-	ENSG00000163121	NEURL3	protein_coding	93082	protein_coding	3.23591	3.42055	10.1792	0.00334141	0.0326489
CASZ1	1	10636604	10796650	-	ENSG00000130940	CASZ1	protein_coding	54897	protein_coding	0.821324	4.13874	10.1787	0.00334209	0.0326489
C9orf139	9	137027464	137037957	+	ENSG00000180539	C9orf139	lncRNA	401563	lncRNA	-1.31264	4.66213	10.1825	0.00333693	0.0326489
LINC02724	11	64449074	64451657	+	ENSG00000181908	LINC02724	lncRNA	100996455	lncRNA	-2.00261	0.54499	10.1815	0.00333834	0.0326489
ARHGEF7	13	111114559	111305737	+	ENSG00000102606	ARHGEF7	protein_coding	8874	protein_coding	0.256023	6.32	10.164	0.0033619	0.032807
AZU1	19	825097	832018	+	ENSG00000172232	AZU1	protein_coding	566	protein_coding	-2.65673	1.503	10.1637	0.00336236	0.032807
FMNL3	12	49636499	49708165	-	ENSG00000161791	FMNL3	protein_coding	91010	protein_coding	0.450536	7.66458	10.1617	0.00336498	0.0328127
LINC01358	1	58933643	59240555	+	ENSG00000237352	LINC01358	lncRNA		lncRNA	1.46674	0.769863	10.1553	0.00337368	0.0328775
SBF2-AS1	11	9758268	9811335	+	ENSG00000246273	SBF2-AS1	lncRNA	283104	lncRNA	-0.773964	2.1711	10.1456	0.00338687	0.0329861
TBC1D2	9	98199011	98255649	-	ENSG00000095383	TBC1D2	protein_coding	55357	protein_coding	0.821448	7.208	10.1414	0.00339263	0.0330022
KITLG	12	88492793	88580851	-	ENSG00000049130	KITLG	protein_coding	4254	protein_coding	-2.35577	2.66896	10.1425	0.00339121	0.0330022
CLEC4E	12	8533305	8540905	-	ENSG00000166523	CLEC4E	protein_coding	26253	protein_coding	1.4144	6.95364	10.1251	0.00341502	0.0331999
NFE2L2	2	177227595	177392697	-	ENSG00000116044	NFE2L2	protein_coding	4780	protein_coding	0.55297	7.85544	10.1187	0.00342388	0.0332659
ADAM19	5	157395534	157575775	-	ENSG00000135074	ADAM19	protein_coding	8728	protein_coding	1.71211	6.17398	10.0954	0.00345624	0.03356
GNG11	7	93921735	93928610	+	ENSG00000127920	GNG11	protein_coding	2791	protein_coding	1.78006	0.867327	10.0927	0.00346	0.0335762
ZBED3	5	77072072	77087285	-	ENSG00000132846	ZBED3	protein_coding	84327	protein_coding	-0.827679	4.03423	10.0896	0.00346429	0.0335975
EEA1	12	92770637	92929331	-	ENSG00000102189	EEA1	protein_coding	8411	protein_coding	-0.340784	5.37902	10.0782	0.00348025	0.033732
DNAJC5B	8	66021553	66101245	+	ENSG00000147570	DNAJC5B	protein_coding	85479	protein_coding	1.29488	2.80587	10.0745	0.0034855	0.0337424
SLC27A1	19	17468769	17506168	+	ENSG00000130304	SLC27A1	protein_coding	376497	protein_coding	-0.998102	6.31511	10.0745	0.00348552	0.0337424
AC002091.1	17	8967523	8976995	+	ENSG00000265975	AC002091.1	lncRNA		lncRNA	0.90017	1.73909	10.0721	0.00348885	0.0337543
TFE3	X	49028726	49043410	-	ENSG00000068323	TFE3	protein_coding	7030	protein_coding	0.360309	7.36838	10.0697	0.00349223	0.0337666
GINM1	6	149566294	149591748	+	ENSG00000055211	GINM1	protein_coding	116254	protein_coding	0.283092	4.91646	10.0591	0.00350716	0.0338846
SLC25A40	7	87833568	87876360	-	ENSG00000075303	SLC25A40	protein_coding	55972	protein_coding	-0.457245	5.47548	10.0581	0.00350865	0.0338846
ILVBL	19	15114984	15125786	-	ENSG00000105135	ILVBL	protein_coding	10994	protein_coding	-0.387789	4.73556	10.0543	0.003514	0.0339159
PACSIN1	6	34466061	34535229	+	ENSG00000124507	PACSIN1	protein_coding	29993	protein_coding	-0.891575	1.99998	10.324	0.00351811	0.0339352
IKZF4	12	56007659	56038435	+	ENSG00000123411	IKZF4	protein_coding	64375	protein_coding	0.667684	4.12355	10.0466	0.003525	0.0339689
TWF1	12	43793723	43806375	-	ENSG00000151239	TWF1	protein_coding	5756	protein_coding	0.335528	4.76512	10.046	0.00352583	0.0339689
ABCC1	16	15949577	16143074	+	ENSG00000103222	ABCC1	protein_coding	4363	protein_coding	0.654611	7.97363	10.0373	0.00353821	0.0340677
KLF3-AS1	4	38602438	38664914	-	ENSG00000231160	KLF3-AS1	lncRNA		lncRNA	-1.11559	3.18841	10.0336	0.0035436	0.0340992
LYSMD1	1	151159748	151165948	-	ENSG00000163155	LYSMD1	protein_coding	388695	protein_coding	0.74733	1.04943	10.0223	0.00355981	0.0342347
HDGFL3	15	83112738	83207823	-	ENSG00000166503	HDGFL3	protein_coding	50810	protein_coding	0.902657	2.67777	10.0203	0.00356266	0.0342416
PXN	12	120210439	120265771	-	ENSG00000089159	PXN	protein_coding	5829	protein_coding	-0.428289	7.40578	10.0114	0.00357547	0.0343237
RAP2A	13	97434169	97469128	+	ENSG00000125249	RAP2A	protein_coding	5911	protein_coding	-0.456942	6.0847	10.0119	0.00357481	0.0343237
MSL3	X	11758159	11775772	+	ENSG00000005302	MSL3	protein_coding	10943	protein_coding	0.346503	7.17219	9.99089	0.00360532	0.0345895
KIF18A	11	28020619	28108156	-	ENSG00000121621	KIF18A	protein_coding	81930	protein_coding	1.08959	-0.242673	9.98656	0.00361165	0.0346296
IL19	1	206770764	206842981	+	ENSG00000142224	IL19	protein_coding	29949	protein_coding	3.0037	1.59241	9.97805	0.00362411	0.0347081
ASAP1	8	130052104	130443674	-	ENSG00000153317	ASAP1	protein_coding	50807	protein_coding	0.74214	7.51459	9.97722	0.00362533	0.0347081
PLCB2	15	40278176	40307935	-	ENSG00000137841	PLCB2	protein_coding	5330	protein_coding	-0.895205	8.25665	9.97655	0.00362631	0.0347081
LINC01050	13	42810366	42814897	-	ENSG00000271216	LINC01050	lncRNA		lncRNA	3.4557	1.52219	9.96255	0.00364694	0.0348848
RHOV	15	40872214	40874234	-	ENSG00000104140	RHOV	protein_coding	171177	protein_coding	2.94191	-1.39301	10.0724	0.00366625	0.0350262
CCDC184	12	48183644	48185926	+	ENSG00000177875	CCDC184	protein_coding	387856	protein_coding	1.65852	-0.923474	10.0696	0.00367045	0.0350262
SNTA1	20	33407955	33443892	-	ENSG00000101400	SNTA1	protein_coding	6640	protein_coding	0.747253	1.95672	9.94734	0.00366949	0.0350262
CANT1	17	78991716	79009867	-	ENSG00000171302	CANT1	protein_coding	124583	protein_coding	0.296937	6.49164	9.95099	0.00366407	0.0350262
FAM214A	15	52581317	52709817	-	ENSG00000047346	FAM214A	protein_coding	56204	protein_coding	0.422653	5.47831	9.94465	0.00367351	0.0350346
AC008771.1	5	80411231	80488095	-	ENSG00000249042	AC008771.1	lncRNA		lncRNA	-1.11767	0.0114555	9.94256	0.00367662	0.0350435
BFSP1	20	17493905	17569220	-	ENSG00000125864	BFSP1	protein_coding	631	protein_coding	-1.55046	-1.20945	10.3794	0.00368059	0.0350605
APBB1IP	10	26438341	26567803	+	ENSG00000077420	APBB1IP	protein_coding	54518	protein_coding	-0.484817	6.99732	9.93472	0.00368832	0.0351134
PARD6G	18	80157232	80247514	-	ENSG00000178184	PARD6G	protein_coding	84552	protein_coding	1.45807	-0.863578	10.0481	0.00370177	0.0351996
CBWD6	9	41131306	41199261	-	ENSG00000215126	CBWD6	protein_coding	644019	protein_coding	-0.76834	0.718818	9.92578	0.00370173	0.0351996
NUDT9P1	10	91152605	91153349	-	ENSG00000234043	NUDT9P1	processed_pseudogene		pseudo	1.45563	-1.03538	10.1873	0.0037087	0.0352447
GALK1	17	75751594	75765236	-	ENSG00000108479	GALK1	protein_coding	2584	protein_coding	-0.528618	4.27177	9.91458	0.00371858	0.0353177
ERLIN2	8	37736601	37758422	+	ENSG00000147475	ERLIN2	protein_coding	11160	protein_coding	-0.301539	5.60186	9.91311	0.0037208	0.035318
RAP1GAP2	17	2755705	3037741	+	ENSG00000132359	RAP1GAP2	protein_coding	23108	protein_coding	-0.687399	5.33981	9.90816	0.00372829	0.0353681
CYB561A3	11	61348745	61362299	-	ENSG00000162144	CYB561A3	protein_coding	220002	protein_coding	0.50899	7.6732	9.9003	0.0037402	0.0354602
IL13RA1	X	118727133	118794535	+	ENSG00000131724	IL13RA1	protein_coding	3597	protein_coding	-0.591493	8.12402	9.89848	0.00374298	0.0354656
ELL2	5	95885098	95961851	-	ENSG00000118985	ELL2	protein_coding	22936	protein_coding	0.969692	6.4558	9.88692	0.00376059	0.0355821
GTF3C2	2	27325849	27357034	-	ENSG00000115207	GTF3C2	protein_coding	2976	protein_coding	-0.209401	6.32232	9.88691	0.00376061	0.0355821
FABP4	8	81478419	81483236	-	ENSG00000170323	FABP4	protein_coding	2167	protein_coding	-7.93373	0.142702	10.5284	0.00376192	0.0355821
ZNRF2	7	30284597	30367689	+	ENSG00000180233	ZNRF2	protein_coding	223082	protein_coding	0.612123	6.40861	9.88168	0.0037686	0.0356244
SYNGR3	16	1989660	1994275	+	ENSG00000127561	SYNGR3	protein_coding	9143	protein_coding	0.945793	1.12079	9.87897	0.00377275	0.0356276
WLS	1	68098473	68233120	-	ENSG00000116729	WLS	protein_coding	79971	protein_coding	-0.916569	3.76044	9.87857	0.00377337	0.0356276
SCPEP1	17	56978105	57006768	+	ENSG00000121064	SCPEP1	protein_coding	59342	protein_coding	-0.643847	6.75908	9.87686	0.00377598	0.0356313
MDM2	12	68808177	68850686	+	ENSG00000135679	MDM2	protein_coding	4193	protein_coding	0.300358	6.99602	9.87268	0.00378241	0.0356709
PLD2	17	4807152	4823434	+	ENSG00000129219	PLD2	protein_coding	5338	protein_coding	0.403355	6.25957	9.86317	0.00379706	0.0357462
FAM107B	10	14518557	14774897	-	ENSG00000065809	FAM107B	protein_coding	83641	protein_coding	0.357373	7.15724	9.86594	0.00379278	0.0357462
GTF2A1	14	81175452	81221377	-	ENSG00000165417	GTF2A1	protein_coding	2957	protein_coding	0.334973	5.9373	9.86381	0.00379607	0.0357462
ZHX2	8	122781655	122974510	+	ENSG00000178764	ZHX2	protein_coding	22882	protein_coding	0.38365	5.61023	9.85912	0.00380332	0.0357633
TLN2	15	62390526	62844631	+	ENSG00000171914	TLN2	protein_coding	83660	protein_coding	-1.32241	1.96955	9.86031	0.00380148	0.0357633
CLEC4F	2	70808643	70820599	-	ENSG00000152672	CLEC4F	protein_coding	165530	protein_coding	-3.23088	0.0904394	9.85498	0.00380972	0.0358025
C2CD5	12	22448583	22544546	-	ENSG00000111731	C2CD5	protein_coding	9847	protein_coding	-0.270044	5.6104	9.84902	0.00381898	0.0358685
APP	21	25880550	26171128	-	ENSG00000142192	APP	protein_coding	351	protein_coding	0.414948	7.27853	9.84114	0.00383123	0.0359555
RIF1	2	151409883	151508013	+	ENSG00000080345	RIF1	protein_coding	55183	protein_coding	0.344365	6.12731	9.84019	0.00383272	0.0359555
SH2B3	12	111405948	111451623	+	ENSG00000111252	SH2B3	protein_coding	10019	protein_coding	-0.361275	7.64695	9.83369	0.00384287	0.0360297
LAMP3	3	183122215	183163839	-	ENSG00000078081	LAMP3	protein_coding	27074	protein_coding	1.19226	6.49814	9.8287	0.00385068	0.036053
TMEM14C	6	10722915	10731129	+	ENSG00000111843	TMEM14C	protein_coding	51522	protein_coding	-0.45289	4.83551	9.8278	0.00385208	0.036053
MRC1	10	17809348	17911164	+	ENSG00000260314	MRC1	protein_coding	4360	protein_coding	-2.91238	8.50649	9.8284	0.00385115	0.036053
STXBP1	9	127579370	127696027	+	ENSG00000136854	STXBP1	protein_coding	6812	protein_coding	-0.766488	2.88733	9.81369	0.00387428	0.0362397
POU3F1	1	38043829	38046793	-	ENSG00000185668	POU3F1	protein_coding	5453	protein_coding	1.33284	-0.689449	9.93131	0.00387776	0.0362511
BCOR	X	40049815	40177329	-	ENSG00000183337	BCOR	protein_coding	54880	protein_coding	0.36666	6.17571	9.80525	0.00388762	0.0363221
HLA-DQB2	6	32756098	32763532	-	ENSG00000232629	HLA-DQB2	protein_coding	3120	protein_coding	-1.04663	5.16602	9.80081	0.00389466	0.0363667
SPRY1	4	123396795	123403760	+	ENSG00000164056	SPRY1	protein_coding	10252	protein_coding	1.04492	0.520731	9.78112	0.00392602	0.0366383
PIM3	22	49960768	49964072	+	ENSG00000198355	PIM3	protein_coding	415116	protein_coding	0.849003	7.63168	9.77602	0.00393419	0.0366873
ICAM4	19	10286955	10288522	+	ENSG00000105371	ICAM4	protein_coding	3386	protein_coding	-1.45962	0.488603	9.775	0.00393584	0.0366873
ASB13	10	5638867	5666595	-	ENSG00000196372	ASB13	protein_coding	79754	protein_coding	-0.879479	3.78749	9.75231	0.00397243	0.0370069
TCF7L2	10	112950247	113167678	+	ENSG00000148737	TCF7L2	protein_coding	6934	protein_coding	0.957589	3.90262	9.75029	0.00397571	0.037016
RPGRIP1L	16	53598153	53703938	-	ENSG00000103494	RPGRIP1L	protein_coding	23322	protein_coding	0.623465	1.06361	9.74681	0.00398134	0.037047
TBC1D10B	16	30357102	30370494	-	ENSG00000169221	TBC1D10B	protein_coding	26000	protein_coding	0.227315	6.56767	9.72959	0.00400944	0.0372868
RPE	2	210002565	210022260	+	ENSG00000197713	RPE	protein_coding	6120	protein_coding	-0.317625	4.92663	9.72537	0.00401634	0.0373295
SHISA3	4	42397488	42402487	+	ENSG00000178343	SHISA3	protein_coding	152573	protein_coding	2.21315	-1.23207	9.83693	0.00402655	0.0373647
MYO10	5	16661907	16936288	-	ENSG00000145555	MYO10	protein_coding	4651	protein_coding	1.36367	3.19424	9.7174	0.00402944	0.0373647
VMP1	17	59707192	59842255	+	ENSG00000062716	VMP1	protein_coding	81671	protein_coding	0.472633	8.36335	9.71881	0.00402712	0.0373647
ALDH3A2	17	19648136	19685760	+	ENSG00000072210	ALDH3A2	protein_coding	224	protein_coding	-0.550214	6.53139	9.72009	0.00402502	0.0373647
MFSD11	17	76735865	76781449	+	ENSG00000092931	MFSD11	protein_coding	79157	protein_coding	0.407446	4.56252	9.71569	0.00403226	0.0373693
MYO7B	2	127535802	127637729	+	ENSG00000169994	MYO7B	protein_coding	4648	protein_coding	1.39434	0.276628	9.71127	0.00403954	0.0374152
LGALS1	22	37675636	37679802	+	ENSG00000100097	LGALS1	protein_coding	3956	protein_coding	0.529576	7.95567	9.70748	0.00404581	0.0374278
FAM118A	22	45308968	45341955	+	ENSG00000100376	FAM118A	protein_coding	55007	protein_coding	0.51441	6.52643	9.70481	0.00405022	0.0374278
PDZD2	5	31639131	32110932	+	ENSG00000133401	PDZD2	protein_coding	23037	protein_coding	-1.48762	-0.949695	9.96481	0.00404335	0.0374278
DOC2A	16	30005514	30023270	-	ENSG00000149927	DOC2A	protein_coding	8448	protein_coding	-2.84052	-0.966593	9.70588	0.00404846	0.0374278
AC010175.1	12	9240406	9261050	+	ENSG00000256427	AC010175.1	lncRNA		lncRNA	-1.01925	-0.0529168	10.1172	0.00406275	0.037522
AL049634.1	20	1516759	1557653	-	ENSG00000242324	AL049634.1	unprocessed_pseudogene		pseudo	-1.88929	-0.470202	9.68618	0.00408118	0.0376707
TIMP2	17	78852977	78925387	-	ENSG00000035862	TIMP2	protein_coding	7077	protein_coding	-0.810506	8.8322	9.68326	0.00408607	0.0376941
COA1	7	43608456	43729717	-	ENSG00000106603	COA1	protein_coding	55744	protein_coding	0.454344	4.38645	9.63016	0.00417583	0.0385
C11orf24	11	68261338	68272001	-	ENSG00000171067	C11orf24	protein_coding	53838	protein_coding	-0.309754	4.66655	9.61594	0.00420023	0.0387028
DNAJC14	12	55820960	55830824	-	ENSG00000135392	DNAJC14	protein_coding	85406	protein_coding	0.281669	5.28854	9.61075	0.00420917	0.038763
QSOX1	1	180154869	180204030	+	ENSG00000116260	QSOX1	protein_coding	5768	protein_coding	0.446148	7.24298	9.60659	0.00421636	0.038807
SLC11A2	12	50979401	51028566	-	ENSG00000110911	SLC11A2	protein_coding	4891	protein_coding	0.573144	6.89652	9.60479	0.00421947	0.0388133
FAR1	11	13668668	13732346	+	ENSG00000197601	FAR1	protein_coding	84188	protein_coding	-0.321982	6.96552	9.60098	0.00422607	0.0388284
REEP5	5	112876385	112922289	-	ENSG00000129625	REEP5	protein_coding	7905	protein_coding	-0.368195	6.73072	9.60013	0.00422753	0.0388284
RAB11FIP1	8	37858618	37899497	-	ENSG00000156675	RAB11FIP1	protein_coding	80223	protein_coding	-0.377687	6.68994	9.59966	0.00422835	0.0388284
USP12	13	27066156	27171811	-	ENSG00000152484	USP12	protein_coding	219333	protein_coding	0.55991	5.84008	9.59271	0.00424042	0.0388927
GBE1	3	81489703	81761645	-	ENSG00000114480	GBE1	protein_coding	2632	protein_coding	0.421233	4.62431	9.59144	0.00424262	0.0388927
STK38L	12	27243968	27325959	+	ENSG00000211455	STK38L	protein_coding	23012	protein_coding	-0.448337	5.8428	9.59157	0.00424241	0.0388927
SIL1	5	138946724	139293557	-	ENSG00000120725	SIL1	protein_coding	64374	protein_coding	-0.74508	4.85463	9.58291	0.00425749	0.0390068
OSTM1	6	108041409	108165854	-	ENSG00000081087	OSTM1	protein_coding	28962	protein_coding	0.3263	6.38322	9.58001	0.00426257	0.039031
TNFSF13	17	7558292	7561608	+	ENSG00000161955	TNFSF13	protein_coding	8741	protein_coding	-0.880901	3.81247	9.57471	0.00427186	0.0390938
GCH1	14	54842008	54902826	-	ENSG00000131979	GCH1	protein_coding	2643	protein_coding	1.49322	6.72789	9.56494	0.00428901	0.0392284
MRPL44	2	223957463	223967714	+	ENSG00000135900	MRPL44	protein_coding	65080	protein_coding	0.390278	4.905	9.55806	0.00430114	0.039317
TAF8	6	42050513	42087461	+	ENSG00000137413	TAF8	protein_coding	129685	protein_coding	0.354578	5.11761	9.55622	0.00430439	0.0393244
HS3ST1	4	11393150	11429564	-	ENSG00000002587	HS3ST1	protein_coding	9957	protein_coding	0.686172	4.19635	9.55302	0.00431006	0.0393538
G0S2	1	209675412	209676390	+	ENSG00000123689	G0S2	protein_coding	50486	protein_coding	2.537	5.24415	9.53902	0.00433492	0.0395583
CNIH4	1	224356858	224379459	+	ENSG00000143771	CNIH4	protein_coding	29097	protein_coding	0.408916	4.1522	9.52573	0.00435866	0.0397523
MCCC1	3	183015218	183116075	-	ENSG00000078070	MCCC1	protein_coding	56922	protein_coding	-0.421684	4.2103	9.51377	0.00438013	0.0399255
AC003092.1	7	94022833	94066661	+	ENSG00000236453	AC003092.1	lncRNA		lncRNA	2.67607	-1.2762	9.50919	0.00438839	0.0399781
PLEKHG1	6	150599883	150843665	+	ENSG00000120278	PLEKHG1	protein_coding	57480	protein_coding	0.660901	3.27617	9.50362	0.00439846	0.0400472
SHLD2	10	87094161	87191468	+	ENSG00000122376	SHLD2	protein_coding	54537	protein_coding	-0.320981	4.73912	9.49756	0.00440943	0.0401243
IER5L	9	129175552	129178261	-	ENSG00000188483	IER5L	protein_coding	389792	protein_coding	-1.30248	6.16834	9.49002	0.00442313	0.0402262
FBLIM1	1	15756607	15786594	+	ENSG00000162458	FBLIM1	protein_coding	54751	protein_coding	-4.89402	-0.763127	9.59984	0.00442838	0.0402512
PGD	1	10398592	10420511	+	ENSG00000142657	PGD	protein_coding	5226	protein_coding	0.738332	9.38545	9.48203	0.00443771	0.0402933
NFE2L1	17	48048329	48061545	+	ENSG00000082641	NFE2L1	protein_coding	4779	protein_coding	0.406102	8.01528	9.48185	0.00443803	0.0402933
G3BP1	5	151771045	151812785	+	ENSG00000145907	G3BP1	protein_coding	10146	protein_coding	0.231236	7.57659	9.47883	0.00444356	0.0403207
TRAF3IP1	2	238320441	238400897	+	ENSG00000204104	TRAF3IP1	protein_coding	26146	protein_coding	0.40596	3.19025	9.46081	0.00447665	0.040598
TMEM68	8	55696424	55773407	-	ENSG00000167904	TMEM68	protein_coding	137695	protein_coding	0.298912	3.6742	9.45674	0.00448416	0.0406432
SUOX	12	55997180	56006641	+	ENSG00000139531	SUOX	protein_coding	6821	protein_coding	-0.470483	4.12892	9.44404	0.00450769	0.0408335
SLC41A2	12	104802553	104958744	-	ENSG00000136052	SLC41A2	protein_coding	84102	protein_coding	1.53808	5.12116	9.43698	0.00452082	0.0409293
FNBP1	9	129887187	130043194	-	ENSG00000187239	FNBP1	protein_coding	23048	protein_coding	0.245545	8.28514	9.43326	0.00452775	0.040969
NKILA	20	57710156	57712780	+	ENSG00000278709	NKILA	lncRNA	105416157	lncRNA	0.996952	0.237389	9.43096	0.00453205	0.0409848
S100Z	5	76850001	76921650	+	ENSG00000171643	S100Z	protein_coding	170591	protein_coding	-2.10789	-0.0860459	9.4239	0.00454527	0.0410813
NAGLU	17	42536241	42544449	+	ENSG00000108784	NAGLU	protein_coding	4669	protein_coding	-0.442205	5.2225	9.42042	0.00455179	0.0411171
E2F1	20	33675477	33686385	-	ENSG00000101412	E2F1	protein_coding	1869	protein_coding	0.762308	0.986586	9.41163	0.00456832	0.0412027
FAM177A1	14	35044907	35113130	+	ENSG00000151327	FAM177A1	protein_coding	283635	protein_coding	0.650515	4.4751	9.4113	0.00456896	0.0412027
TLE3	15	70047790	70098176	-	ENSG00000140332	TLE3	protein_coding	7090	protein_coding	0.385044	6.81773	9.41172	0.00456817	0.0412027
DUS2	16	67987746	68079320	+	ENSG00000167264	DUS2	protein_coding	54920	protein_coding	-0.433277	3.91248	9.40688	0.0045773	0.0412547
MAMLD1	X	150361422	150514178	+	ENSG00000013619	MAMLD1	protein_coding	10046	protein_coding	1.26948	1.53895	9.39693	0.00459612	0.0414012
ATRN	20	3471018	3651118	+	ENSG00000088812	ATRN	protein_coding	8455	protein_coding	-0.516192	6.60697	9.39448	0.00460078	0.0414199
CD70	19	6583183	6604103	-	ENSG00000125726	CD70	protein_coding	970	protein_coding	1.20895	1.06713	9.3806	0.00462723	0.0416347
ADAMTSL4	1	150549369	150560937	+	ENSG00000143382	ADAMTSL4	protein_coding	54507	protein_coding	-0.857432	6.97847	9.37808	0.00463204	0.0416547
AHRR	5	271670	438291	+	ENSG00000286169	AHRR	protein_coding		protein_coding	-0.871246	6.51875	9.3691	0.00464926	0.0417862
PSMA6	14	35278633	35317493	+	ENSG00000100902	PSMA6	protein_coding	5687	protein_coding	0.655541	3.12009	9.361	0.00466485	0.041889
LINC00920	16	66408524	66412135	+	ENSG00000246898	LINC00920	lncRNA		lncRNA	-1.06806	0.359844	9.47041	0.00466591	0.041889
BAZ2B	2	159318979	159616569	-	ENSG00000123636	BAZ2B	protein_coding	29994	protein_coding	-0.46332	5.92102	9.34388	0.00469797	0.0421532
TMOD3	15	51829628	51947295	+	ENSG00000138594	TMOD3	protein_coding	29766	protein_coding	0.285711	6.95063	9.34015	0.00470522	0.0421711
SPTSSA	14	34432788	34462240	-	ENSG00000165389	SPTSSA	protein_coding	171546	protein_coding	-0.39786	4.2868	9.34099	0.0047036	0.0421711
PRG4	1	186296279	186314562	+	ENSG00000116690	PRG4	protein_coding	10216	protein_coding	1.42445	0.0381927	9.91603	0.0047094	0.0421851
PELO	5	52787916	52804044	+	ENSG00000152684	PELO	protein_coding	53918	protein_coding	0.535585	4.05552	9.33392	0.00471737	0.0422095
UBA1	X	47190861	47215128	+	ENSG00000130985	UBA1	protein_coding	7317	protein_coding	0.252818	8.14687	9.33485	0.00471555	0.0422095
COQ10B	2	197453423	197475308	+	ENSG00000115520	COQ10B	protein_coding	80219	protein_coding	0.461876	4.97154	9.32908	0.00472682	0.0422704
TECPR2	14	102362941	102502477	+	ENSG00000196663	TECPR2	protein_coding	9895	protein_coding	0.335987	4.82601	9.32291	0.00473889	0.0423548
CSRNP2	12	51061205	51083664	-	ENSG00000110925	CSRNP2	protein_coding	81566	protein_coding	0.359257	4.96797	9.31984	0.00474492	0.0423852
ZNF555	19	2841437	2860471	+	ENSG00000186300	ZNF555	protein_coding	148254	protein_coding	-0.365608	3.09536	9.31685	0.00475081	0.0424141
GLDC	9	6532464	6645783	-	ENSG00000178445	GLDC	protein_coding	2731	protein_coding	1.57398	-1.42839	9.55105	0.00475653	0.0424416
NCKIPSD	3	48673844	48686364	-	ENSG00000213672	NCKIPSD	protein_coding	51517	protein_coding	-0.365126	5.00272	9.31112	0.00476209	0.0424441
PCCA	13	100089015	100530437	+	ENSG00000175198	PCCA	protein_coding	5095	protein_coding	-0.580292	2.862	9.3124	0.00475956	0.0424441
SLC2A3	12	7919230	7936187	-	ENSG00000059804	SLC2A3	protein_coding	6515	protein_coding	1.11642	7.2157	9.30713	0.00476995	0.0424906
WNT10B	12	48965340	48971735	-	ENSG00000169884	WNT10B	protein_coding	7480	protein_coding	-0.947164	1.60883	9.41194	0.00477774	0.0425364
CHI3L2	1	111200771	111243440	+	ENSG00000064886	CHI3L2	protein_coding	1117	protein_coding	0.599474	2.8201	9.30171	0.00478068	0.042539
IL15	4	141636583	141733987	+	ENSG00000164136	IL15	protein_coding	3600	protein_coding	1.01811	3.71281	9.29802	0.00478797	0.0425804
ARL8B	3	5122245	5180912	+	ENSG00000134108	ARL8B	protein_coding	55207	protein_coding	0.502542	7.64651	9.28848	0.00480693	0.0426781
RPGR	X	38269170	38327544	-	ENSG00000156313	RPGR	protein_coding	6103	protein_coding	0.430878	3.75536	9.28924	0.00480541	0.0426781
COLGALT1	19	17555649	17583162	+	ENSG00000130309	COLGALT1	protein_coding	79709	protein_coding	-0.421546	8.29629	9.28934	0.00480522	0.0426781
SUMF1	3	3700814	4467273	-	ENSG00000144455	SUMF1	protein_coding	285362	protein_coding	-0.539488	4.87159	9.28505	0.00481377	0.0427152
IL1RL1	2	102311502	102352037	+	ENSG00000115602	IL1RL1	protein_coding	9173	protein_coding	1.13072	0.633133	9.8529	0.00482118	0.0427338
POLE2	14	49643555	49688422	-	ENSG00000100479	POLE2	protein_coding	5427	protein_coding	1.06027	-0.301366	9.28168	0.00482051	0.0427338
SCUBE2	11	9019498	9138114	-	ENSG00000175356	SCUBE2	protein_coding	57758	protein_coding	-2.74069	-0.811885	9.279	0.00482585	0.0427516
AC004865.2	1	35569813	35577729	-	ENSG00000239636	AC004865.2	lncRNA		lncRNA	-0.773988	1.8345	9.27558	0.00483271	0.0427888
RELA	11	65653597	65663090	-	ENSG00000173039	RELA	protein_coding	5970	protein_coding	0.388223	7.357	9.27124	0.00484139	0.042833
PIAS4	19	4007736	4039386	+	ENSG00000105229	PIAS4	protein_coding	51588	protein_coding	0.242977	5.0957	9.27043	0.00484303	0.042833
AC139495.3	5	69631963	69636399	+	ENSG00000250138	AC139495.3	unprocessed_pseudogene	728488	pseudo	-1.04042	3.29517	9.2565	0.00487107	0.0430573
NEU1	6	31857659	31862822	-	ENSG00000204386	NEU1	protein_coding	4758	protein_coding	0.321368	6.64551	9.24169	0.0049011	0.0432989
CLEC12A	12	9951316	9995694	+	ENSG00000172322	CLEC12A	protein_coding	160364	protein_coding	-1.02525	6.88919	9.22937	0.00492621	0.0434968
ERBB2	17	39687914	39730426	+	ENSG00000141736	ERBB2	protein_coding	2064	protein_coding	-0.8432	2.86438	9.22412	0.00493697	0.0435679
SMPD3	16	68358327	68448508	-	ENSG00000103056	SMPD3	protein_coding	55512	protein_coding	-1.26022	2.5211	9.22165	0.00494203	0.0435886
ZBED8	5	160393148	160400054	-	ENSG00000221886	ZBED8	protein_coding	63920	protein_coding	-0.785526	0.968613	9.21338	0.00495904	0.0437146
TMEM116	12	111931282	112013185	-	ENSG00000198270	TMEM116	protein_coding	89894	protein_coding	-0.596393	3.1548	9.21094	0.00496406	0.0437348
SEMA4A	1	156147366	156177752	+	ENSG00000196189	SEMA4A	protein_coding	64218	protein_coding	0.847785	7.70837	9.20158	0.00498339	0.0438812
PTPRK	6	127968779	128520674	-	ENSG00000152894	PTPRK	protein_coding	5796	protein_coding	0.958456	1.09858	9.18554	0.00501673	0.0441264
NAIP	5	70968483	71025114	-	ENSG00000249437	NAIP	protein_coding	4671	protein_coding	-0.81964	4.67402	9.18658	0.00501456	0.0441264
COL27A1	9	114155537	114312511	+	ENSG00000196739	COL27A1	protein_coding	85301	protein_coding	1.015	0.442673	9.18242	0.00502323	0.0441452
ANO5	11	21799934	22283357	+	ENSG00000171714	ANO5	protein_coding	203859	protein_coding	-1.58546	1.33607	9.18188	0.00502437	0.0441452
AL117336.1	10	35210416	35210750	+	ENSG00000269952	AL117336.1	lncRNA		lncRNA	1.64642	-0.765046	9.1783	0.00503185	0.0441868
DOCK10	2	224765090	225042445	-	ENSG00000135905	DOCK10	protein_coding	55619	protein_coding	-0.368513	7.77792	9.17652	0.00503558	0.0441954
ENO3	17	4948092	4957131	+	ENSG00000108515	ENO3	protein_coding	2027	protein_coding	-0.536991	3.90978	9.1629	0.00506417	0.044422
HYLS1	11	125883614	125900648	+	ENSG00000198331	HYLS1	protein_coding	219844	protein_coding	-0.844447	1.95961	9.16053	0.00506917	0.0444417
DCAF12	9	34086387	34127399	-	ENSG00000198876	DCAF12	protein_coding	25853	protein_coding	-0.252716	6.01565	9.15193	0.00508734	0.0445766
LIG4	13	108207439	108218368	-	ENSG00000174405	LIG4	protein_coding	3981	protein_coding	0.407481	5.04535	9.14678	0.00509825	0.044644
KLRG1	12	8950044	9010760	+	ENSG00000139187	KLRG1	protein_coding	10219	protein_coding	-0.73549	3.22112	9.14402	0.00510413	0.044644
VWF	12	5948874	6124770	-	ENSG00000110799	VWF	protein_coding	7450	protein_coding	-1.43425	2.37378	9.14214	0.00510813	0.044644
ISM1	20	13221274	13300651	+	ENSG00000101230	ISM1	protein_coding	140862	protein_coding	-1.7774	-0.915268	10.2032	0.00510356	0.044644
CYP4F3	19	15640897	15662825	+	ENSG00000186529	CYP4F3	protein_coding	4051	protein_coding	-3.53412	0.354209	9.14177	0.00510891	0.044644
CTDSPL	3	37861880	37984469	+	ENSG00000144677	CTDSPL	protein_coding	10217	protein_coding	-0.804755	1.41838	9.12497	0.00514476	0.0449328
IATPR	10	33096257	33116672	-	ENSG00000233387	IATPR	lncRNA		lncRNA	-1.37594	-1.30192	10.1686	0.0051643	0.0450789
DMD	X	31097677	33339441	-	ENSG00000198947	DMD	protein_coding	1756	protein_coding	0.961123	1.80405	9.1143	0.00516769	0.045084
ARHGAP22	10	48446034	48656265	-	ENSG00000128805	ARHGAP22	protein_coding	58504	protein_coding	-0.989358	5.2364	9.11115	0.00517448	0.0451188
MTIF2	2	55236595	55269347	-	ENSG00000085760	MTIF2	protein_coding	4528	protein_coding	-0.28525	5.00799	9.09352	0.00521265	0.0454023
CA8	8	60185412	60281400	-	ENSG00000178538	CA8	protein_coding	767	protein_coding	-1.05465	-0.472807	10.1422	0.00521121	0.0454023
RNF167	17	4940008	4945222	+	ENSG00000108523	RNF167	protein_coding	26001	protein_coding	-0.261863	6.52374	9.0903	0.00521964	0.0454386
SEMA4B	15	90160604	90229679	+	ENSG00000185033	SEMA4B	protein_coding	10509	protein_coding	0.838392	5.87467	9.08859	0.00522337	0.0454465
ZYX	7	143381295	143391111	+	ENSG00000159840	ZYX	protein_coding	7791	protein_coding	-0.386795	9.44966	9.08148	0.00523889	0.0455568
VRK2	2	57907629	58159920	+	ENSG00000028116	VRK2	protein_coding	7444	protein_coding	0.609943	5.62559	9.07858	0.00524523	0.0455873
LINC01422	22	26858634	26968763	+	ENSG00000223704	LINC01422	lncRNA		lncRNA	-0.854365	1.24159	9.07405	0.00525516	0.0456489
LSP1	11	1852970	1892267	+	ENSG00000130592	LSP1	protein_coding	4046	protein_coding	-0.565916	9.60179	9.07255	0.00525844	0.0456527
CEBPB	20	50190830	50192668	+	ENSG00000172216	CEBPB	protein_coding	1051	protein_coding	0.836036	9.09415	9.06608	0.00527266	0.0457515
TCF7L1	2	85133392	85310387	+	ENSG00000152284	TCF7L1	protein_coding	83439	protein_coding	1.95815	0.0243251	9.0584	0.00528958	0.045824
TRDMT1	10	17137336	17202054	-	ENSG00000107614	TRDMT1	protein_coding	1787	protein_coding	0.498859	3.22239	9.05892	0.00528844	0.045824
CRHBP	5	76953045	76981158	+	ENSG00000145708	CRHBP	protein_coding	1393	protein_coding	-2.12409	-0.38634	9.06027	0.00528546	0.045824
PTPN2	18	12785478	12929643	-	ENSG00000175354	PTPN2	protein_coding	5771	protein_coding	0.457117	6.34681	9.04542	0.00531834	0.0460235
AC019080.1	2	177283508	177392691	-	ENSG00000213963	AC019080.1	lncRNA	100130691	lncRNA	-0.869526	0.68757	9.04563	0.00531788	0.0460235
AC013264.1	2	197197991	197199273	+	ENSG00000231621	AC013264.1	lncRNA	101927596	lncRNA	-1.43718	-0.166066	9.26734	0.00532435	0.0460508
MIER3	5	56919602	56971675	-	ENSG00000155545	MIER3	protein_coding	166968	protein_coding	0.283075	4.47484	9.03944	0.00533164	0.046089
ACOT7	1	6264269	6394391	-	ENSG00000097021	ACOT7	protein_coding	11332	protein_coding	0.89974	2.40753	9.03593	0.00533945	0.0461317
AL078604.2	6	159586955	159589169	-	ENSG00000237927	AL078604.2	lncRNA		lncRNA	1.54181	-0.0683162	9.03093	0.00535063	0.0462035
AC020916.1	19	13823880	13842928	-	ENSG00000267519	AC020916.1	lncRNA		lncRNA	0.565246	4.98786	9.01312	0.00539061	0.0464738
NOP9	14	24299850	24309124	+	ENSG00000196943	NOP9	protein_coding	161424	protein_coding	-0.283139	5.86603	9.01316	0.00539051	0.0464738
PHOSPHO2	2	169694454	169701708	+	ENSG00000144362	PHOSPHO2	protein_coding	493911	protein_coding	-0.886485	-0.221822	9.01428	0.005388	0.0464738
WDR70	5	37379285	37753435	+	ENSG00000082068	WDR70	protein_coding	55100	protein_coding	-0.278298	4.64045	9.00719	0.00540399	0.0465641
DIRC3	2	217284019	217756593	-	ENSG00000231672	DIRC3	lncRNA		lncRNA	-1.27762	-0.374879	9.00464	0.00540976	0.0465889
ALDOA	16	30064164	30070457	+	ENSG00000149925	ALDOA	protein_coding	226	protein_coding	0.528986	4.52231	9.00226	0.00541515	0.0466103
ZFYVE16	5	80408013	80483379	+	ENSG00000039319	ZFYVE16	protein_coding	9765	protein_coding	0.718559	7.25153	8.99823	0.00542427	0.0466604
TMBIM1	2	218274197	218292586	-	ENSG00000135926	TMBIM1	protein_coding	64114	protein_coding	0.410145	8.30523	8.99575	0.00542991	0.0466604
FABP5	8	81280536	81284777	+	ENSG00000164687	FABP5	protein_coding	2171	protein_coding	-1.09415	4.63709	8.99457	0.00543258	0.0466604
KCNJ5	11	128891356	128921163	+	ENSG00000120457	KCNJ5	protein_coding	3762	protein_coding	-7.08208	4.00856	9.21954	0.0054271	0.0466604
TNIK	3	171058414	171460408	-	ENSG00000154310	TNIK	protein_coding	23043	protein_coding	0.629088	6.55266	8.98657	0.00545081	0.0467919
METTL7A	12	50923472	50932510	+	ENSG00000185432	METTL7A	protein_coding	25840	protein_coding	-1.49336	6.37759	8.97538	0.00547641	0.0469866
TMEM52B	12	10170542	10191801	+	ENSG00000165685	TMEM52B	protein_coding	120939	protein_coding	-0.919368	2.80018	8.95699	0.00551874	0.0473245
HSPBAP1	3	122739999	122793831	-	ENSG00000169087	HSPBAP1	protein_coding	79663	protein_coding	-0.419328	5.02565	8.9539	0.00552589	0.0473461
TRAV36DV7	14	22226746	22227254	+	ENSG00000211815	TRAV36DV7	TR_V_gene	28646	immune	-0.992478	-0.561346	9.69963	0.0055301	0.0473461
ITGAD	16	31393335	31426505	+	ENSG00000156886	ITGAD	protein_coding	3681	protein_coding	-1.97293	-0.362083	8.95282	0.00552838	0.0473461
CCL1	17	34360328	34363233	-	ENSG00000108702	CCL1	protein_coding	6346	protein_coding	3.29445	1.3341	8.94817	0.00553916	0.0473765
EHF	11	34621093	34661057	+	ENSG00000135373	EHF	protein_coding	26298	protein_coding	1.05312	0.920694	8.94801	0.00553955	0.0473765
MEF2A	15	99565417	99716466	+	ENSG00000068305	MEF2A	protein_coding	4205	protein_coding	-0.34242	7.06921	8.94448	0.00554775	0.0474215
EHD1	11	64851642	64888296	-	ENSG00000110047	EHD1	protein_coding	10938	protein_coding	0.868343	7.48203	8.93331	0.00557379	0.0476187
SLFN11	17	35350305	35373701	-	ENSG00000172716	SLFN11	protein_coding	91607	protein_coding	-0.394867	7.03013	8.92403	0.00559551	0.0477788
SLCO5A1	8	69667046	69834978	-	ENSG00000137571	SLCO5A1	protein_coding	81796	protein_coding	0.813963	1.18826	8.92108	0.00560245	0.0478042
IGLV1-40	22	22409766	22410282	+	ENSG00000211653	IGLV1-40	IG_V_gene	28825	immune	0.759386	1.4003	8.92023	0.00560443	0.0478042
TPP1	11	6612768	6619448	-	ENSG00000166340	TPP1	protein_coding	1200	protein_coding	-0.397164	9.55142	8.90904	0.0056308	0.0480037
KCNJ2	17	70168673	70180048	+	ENSG00000123700	KCNJ2	protein_coding	3759	protein_coding	1.70872	4.36775	8.90336	0.00564424	0.0480928
DCXR	17	82035136	82037709	-	ENSG00000169738	DCXR	protein_coding	51181	protein_coding	-0.484877	4.69461	8.89783	0.00565736	0.048179
PARVB	22	43999211	44172949	+	ENSG00000188677	PARVB	protein_coding	29780	protein_coding	-0.924269	5.70612	8.8943	0.00566574	0.0482141
TNNT1	19	55132698	55149206	-	ENSG00000105048	TNNT1	protein_coding	7138	protein_coding	-1.07703	2.31933	8.89357	0.00566749	0.0482141
GXYLT1	12	42081845	42144874	-	ENSG00000151233	GXYLT1	protein_coding	283464	protein_coding	0.354504	5.00349	8.89153	0.00567234	0.0482299
PHTF2	7	77798792	77957503	+	ENSG00000006576	PHTF2	protein_coding	57157	protein_coding	-0.388248	5.39104	8.88291	0.00569291	0.0483792
CSGALNACT2	10	43138445	43185302	+	ENSG00000169826	CSGALNACT2	protein_coding	55454	protein_coding	0.284453	7.4575	8.87851	0.00570344	0.048443
GOLGA2	9	128255829	128275995	-	ENSG00000167110	GOLGA2	protein_coding	2801	protein_coding	0.285981	6.45559	8.87268	0.00571742	0.0485361
C1orf54	1	150268200	150280916	+	ENSG00000118292	C1orf54	protein_coding	79630	protein_coding	-1.12016	2.92667	8.86453	0.00573702	0.0486769
UBALD2	17	76265348	76271298	+	ENSG00000185262	UBALD2	protein_coding	283991	protein_coding	0.523014	6.46228	8.86152	0.00574429	0.0486871
STK24	13	98445185	98577940	-	ENSG00000102572	STK24	protein_coding	8428	protein_coding	0.259845	7.05157	8.86177	0.0057437	0.0486871
ATP6V0D2	8	85987323	86154225	+	ENSG00000147614	ATP6V0D2	protein_coding	245972	protein_coding	-3.34294	2.69095	8.84413	0.00578645	0.0490186
EMP3	19	48321509	48330553	+	ENSG00000142227	EMP3	protein_coding	2014	protein_coding	-0.377833	7.9161	8.84245	0.00579054	0.0490273
AC009506.1	2	159615296	159617082	+	ENSG00000224152	AC009506.1	lncRNA		lncRNA	-0.860715	2.37094	8.83784	0.00580177	0.0490966
CTSW	11	65879837	65883741	+	ENSG00000172543	CTSW	protein_coding	1521	protein_coding	-0.559893	5.17971	8.8316	0.00581703	0.0491998
AL117335.1	20	1888128	1894374	-	ENSG00000276649	AL117335.1	lncRNA		lncRNA	0.830088	1.6209	8.81687	0.00585318	0.0494796
STAU1	20	49113339	49188367	-	ENSG00000124214	STAU1	protein_coding	6780	protein_coding	0.337955	6.5597	8.79683	0.00590279	0.0498727
SPA17	11	124673798	124697518	+	ENSG00000064199	SPA17	protein_coding	53340	protein_coding	0.931865	0.834521	8.78761	0.00592577	0.049988
PPP4R2	3	72996803	73069198	+	ENSG00000163605	PPP4R2	protein_coding	151987	protein_coding	0.28874	5.79812	8.7899	0.00592005	0.049988
DGKD	2	233354507	233472104	+	ENSG00000077044	DGKD	protein_coding	8527	protein_coding	-0.692098	6.583	8.78838	0.00592383	0.049988

## Sheet: CD14_Ec70vsMedia
	seqnames	start	end	strand	gene_id	gene_name	gene_biotype	ENTREZID	manualBiotype	logFC	logCPM	F	PValue	FDR
CHST2	3	143119771	143124014	+	ENSG00000175040	CHST2	protein_coding	9435	protein_coding	3.16277	6.24811	334.124	1.03566e-17	1.6643e-13
WTAP	6	159725585	159756319	+	ENSG00000146457	WTAP	protein_coding	9589	protein_coding	1.82795	7.30487	297.256	5.08908e-17	4.08908e-13
PLAGL2	20	32192504	32207743	-	ENSG00000126003	PLAGL2	protein_coding	5326	protein_coding	1.83132	6.23962	267.166	2.14596e-16	1.14952e-12
CD82	11	44564427	44620358	+	ENSG00000085117	CD82	protein_coding	3732	protein_coding	2.7804	6.88602	257.992	3.42671e-16	1.37668e-12
VAV1	19	6772708	6857366	+	ENSG00000141968	VAV1	protein_coding	7409	protein_coding	1.38378	7.3702	231.594	1.43948e-15	4.62649e-12
GRAMD1A	19	34994784	35026471	+	ENSG00000089351	GRAMD1A	protein_coding	57655	protein_coding	2.91137	7.8607	223.781	2.264e-15	5.19749e-12
STMN1	1	25884181	25906991	-	ENSG00000117632	STMN1	protein_coding	3925	protein_coding	-3.54281	4.21719	226.247	1.95956e-15	5.19749e-12
NUP210	3	13316235	13420322	-	ENSG00000132182	NUP210	protein_coding	23225	protein_coding	-2.50281	6.97982	220.991	2.6705e-15	5.36437e-12
CA12	15	63321378	63381846	-	ENSG00000074410	CA12	protein_coding	771	protein_coding	7.88823	4.84464	193.692	1.49214e-14	1.49867e-11
ADGRE1	19	6887566	6940459	+	ENSG00000174837	ADGRE1	protein_coding	2015	protein_coding	4.55778	6.3472	195.035	1.36444e-14	1.49867e-11
LINC02384	12	68332888	68451663	-	ENSG00000251301	LINC02384	lncRNA	100507195	lncRNA	4.36566	3.5426	198.52	1.08445e-14	1.49867e-11
LINC00884	3	194487140	194521156	+	ENSG00000233058	LINC00884	lncRNA		lncRNA	3.31994	2.55033	196.606	1.22972e-14	1.49867e-11
AZIN1-AS1	8	102864271	103002424	+	ENSG00000253320	AZIN1-AS1	lncRNA		lncRNA	3.0842	2.78511	193.842	1.47731e-14	1.49867e-11
TNFAIP3	6	137867214	137883312	+	ENSG00000118503	TNFAIP3	protein_coding	7128	protein_coding	2.28533	8.6565	201.781	8.7746e-15	1.49867e-11
TM9SF4	20	32109714	32167258	+	ENSG00000101337	TM9SF4	protein_coding	9777	protein_coding	1.09301	6.68298	200.557	9.49725e-15	1.49867e-11
ANKH	5	14704800	14871778	-	ENSG00000154122	ANKH	protein_coding	56172	protein_coding	-2.97445	5.76602	196.19	1.26391e-14	1.49867e-11
SERPINB9	6	2887270	2903309	-	ENSG00000170542	SERPINB9	protein_coding	5272	protein_coding	3.22586	7.44625	191.649	1.7115e-14	1.61787e-11
RPGR	X	38269170	38327544	-	ENSG00000156313	RPGR	protein_coding	6103	protein_coding	1.96937	3.75536	185.303	2.6423e-14	2.35899e-11
TRAF3IP2	6	111555381	111606906	-	ENSG00000056972	TRAF3IP2	protein_coding	10758	protein_coding	3.00558	3.9203	180.423	3.7229e-14	2.89278e-11
RNF141	11	10511673	10541230	-	ENSG00000110315	RNF141	protein_coding	50862	protein_coding	-1.84992	4.17516	180.877	3.60463e-14	2.89278e-11
PRKACB	1	84078062	84238498	+	ENSG00000142875	PRKACB	protein_coding	5567	protein_coding	-2.9554	6.10701	180.208	3.78024e-14	2.89278e-11
ADAM15	1	155050566	155062775	+	ENSG00000143537	ADAM15	protein_coding	8751	protein_coding	-1.96186	6.11525	178.615	4.23559e-14	3.09391e-11
HS3ST3B1	17	14301081	14349404	+	ENSG00000125430	HS3ST3B1	protein_coding	9953	protein_coding	5.18918	5.78736	176.487	4.93753e-14	3.44983e-11
PIK3IP1	22	31281594	31292534	-	ENSG00000100100	PIK3IP1	protein_coding	113791	protein_coding	-3.56097	7.15681	175.746	5.21027e-14	3.48871e-11
TNFSF8	9	114893343	114930595	-	ENSG00000106952	TNFSF8	protein_coding	944	protein_coding	-4.22839	4.38614	174.691	5.6268e-14	3.61691e-11
ATP2C1	3	130850595	131016712	+	ENSG00000017260	ATP2C1	protein_coding	27032	protein_coding	1.68746	7.15883	171.842	6.9392e-14	4.28896e-11
OXA1L	14	22766522	22773042	+	ENSG00000155463	OXA1L	protein_coding	5018	protein_coding	-1.24879	7.04568	169.606	8.19747e-14	4.87902e-11
ITGAE	17	3714628	3801188	-	ENSG00000083457	ITGAE	protein_coding	3682	protein_coding	-2.26609	4.79375	160.887	1.59918e-13	8.90699e-11
CD52	1	26317958	26320523	+	ENSG00000169442	CD52	protein_coding	1043	protein_coding	-4.50674	7.08288	160.822	1.60736e-13	8.90699e-11
DUT	15	48331011	48343373	+	ENSG00000128951	DUT	protein_coding	1854	protein_coding	-1.42059	4.96353	158.976	1.85906e-13	9.95835e-11
BMT2	7	112819147	112939875	-	ENSG00000164603	BMT2	protein_coding	154743	protein_coding	1.46443	4.7607	157.621	2.07046e-13	1.0733e-10
AC005224.3	17	14303854	14305505	+	ENSG00000266709	AC005224.3	lncRNA	84815	lncRNA	4.08921	1.46963	157.179	2.14492e-13	1.07715e-10
IVD	15	40405485	40435947	+	ENSG00000128928	IVD	protein_coding	3712	protein_coding	-1.65657	5.0944	156.748	2.22029e-13	1.08121e-10
MARCH9	12	57755103	57760411	+	ENSG00000139266	MARCH9	protein_coding	92979	protein_coding	1.49846	5.12395	155.59	2.43695e-13	1.15182e-10
CDKN2D	19	10566460	10569059	-	ENSG00000129355	CDKN2D	protein_coding	1032	protein_coding	1.614	4.16107	153.716	2.83682e-13	1.26632e-10
SLC43A1	11	57484534	57515780	-	ENSG00000149150	SLC43A1	protein_coding	8501	protein_coding	-3.09044	3.52399	153.812	2.81461e-13	1.26632e-10
AKT1	14	104769349	104795751	-	ENSG00000142208	AKT1	protein_coding	207	protein_coding	-1.03823	7.55597	151.772	3.3265e-13	1.40676e-10
CAMK1D	10	12349482	12835545	+	ENSG00000183049	CAMK1D	protein_coding	57118	protein_coding	-1.50485	5.94058	152.075	3.24443e-13	1.40676e-10
TBC1D4	13	75283503	75482169	-	ENSG00000136111	TBC1D4	protein_coding	9882	protein_coding	-2.60123	6.05573	150.632	3.65513e-13	1.5061e-10
AC026310.2	12	24949163	24960158	+	ENSG00000255921	AC026310.2	lncRNA		lncRNA	4.31341	1.20752	150.313	3.75309e-13	1.50781e-10
SSBP4	19	18418864	18434562	+	ENSG00000130511	SSBP4	protein_coding	170463	protein_coding	-1.48464	6.53721	149.377	4.0573e-13	1.59026e-10
ME3	11	86441108	86672636	-	ENSG00000151376	ME3	protein_coding	10873	protein_coding	-5.41537	2.135	149.033	4.17565e-13	1.59768e-10
TLE3	15	70047790	70098176	-	ENSG00000140332	TLE3	protein_coding	7090	protein_coding	-1.56549	6.81773	147.906	4.58951e-13	1.7152e-10
MET	7	116672196	116798386	+	ENSG00000105976	MET	protein_coding	4233	protein_coding	5.09955	4.13001	147.121	4.90388e-13	1.79103e-10
TRGC2	7	38239580	38249572	-	ENSG00000227191	TRGC2	TR_C_gene	6967	immune	3.64878	4.35883	145.46	5.6469e-13	1.97213e-10
PLAC8	4	83090048	83137075	-	ENSG00000145287	PLAC8	protein_coding	51316	protein_coding	3.61023	5.21581	145.494	5.63078e-13	1.97213e-10
DTX2	7	76461676	76505995	+	ENSG00000091073	DTX2	protein_coding	113878	protein_coding	1.63312	5.76473	145.212	5.7679e-13	1.97213e-10
CCND3	6	41934933	42050357	-	ENSG00000112576	CCND3	protein_coding	896	protein_coding	1.82083	6.63969	144.907	5.92047e-13	1.98096e-10
SPIDR	8	47260878	47736306	+	ENSG00000164808	SPIDR	protein_coding	23514	protein_coding	-1.60625	5.35816	144.437	6.16354e-13	1.98096e-10
OSBPL7	17	47807372	47821834	-	ENSG00000006025	OSBPL7	protein_coding	114881	protein_coding	-2.31584	5.2806	144.617	6.06955e-13	1.98096e-10
TNIK	3	171058414	171460408	-	ENSG00000154310	TNIK	protein_coding	23043	protein_coding	2.66821	6.55266	143.714	6.55966e-13	2.06694e-10
PABPC4	1	39560816	39576790	-	ENSG00000090621	PABPC4	protein_coding	8761	protein_coding	-1.29186	7.88871	142.769	7.11786e-13	2.19969e-10
IKBKE	1	206470476	206496889	+	ENSG00000263528	IKBKE	protein_coding	9641	protein_coding	1.92344	6.45577	141.679	7.82586e-13	2.37286e-10
DIS3L	15	66293217	66333898	+	ENSG00000166938	DIS3L	protein_coding	115752	protein_coding	-1.45901	4.47808	140.99	8.31126e-13	2.47337e-10
FFAR4	10	93566665	93604480	+	ENSG00000186188	FFAR4	protein_coding	338557	protein_coding	-5.22629	1.23953	168.13	8.74505e-13	2.55515e-10
RAP1B	12	68610855	68671901	+	ENSG00000127314	RAP1B	protein_coding	5908	protein_coding	1.18782	6.82766	139.302	9.64328e-13	2.76728e-10
C1QTNF1	17	79022814	79049788	+	ENSG00000173918	C1QTNF1	protein_coding	114897	protein_coding	8.23303	3.61821	149.295	1.12677e-12	2.9922e-10
SLAMF1	1	160608106	160647295	-	ENSG00000117090	SLAMF1	protein_coding	6504	protein_coding	5.81381	5.15171	137.35	1.14728e-12	2.9922e-10
GJB2	13	20187463	20192938	-	ENSG00000165474	GJB2	protein_coding	2706	protein_coding	5.51292	4.78918	137.325	1.14989e-12	2.9922e-10
AC008760.2	19	6716386	6717742	-	ENSG00000276980	AC008760.2	lncRNA		lncRNA	3.55861	1.19222	137.242	1.1585e-12	2.9922e-10
CD48	1	160678746	160711831	-	ENSG00000117091	CD48	protein_coding	962	protein_coding	1.57058	7.78854	138.218	1.0617e-12	2.9922e-10
PTPRJ	11	47980558	48170841	+	ENSG00000149177	PTPRJ	protein_coding	5795	protein_coding	1.23831	8.23209	137.102	1.17305e-12	2.9922e-10
TTC7A	2	46916157	47076137	+	ENSG00000068724	TTC7A	protein_coding	57217	protein_coding	-0.875463	6.82523	137.806	1.10144e-12	2.9922e-10
KLHL12	1	202891116	202928636	-	ENSG00000117153	KLHL12	protein_coding	59349	protein_coding	1.39068	6.21517	136.237	1.26799e-12	3.14789e-10
PWWP2B	10	132397168	132417859	+	ENSG00000171813	PWWP2B	protein_coding	170394	protein_coding	-1.16535	4.56746	136.049	1.28962e-12	3.14789e-10
PRKX	X	3604340	3713649	-	ENSG00000183943	PRKX	protein_coding	5613	protein_coding	-1.40877	6.27276	136.021	1.29285e-12	3.14789e-10
AL512353.1	1	42832522	42846422	-	ENSG00000228192	AL512353.1	lncRNA		lncRNA	2.47727	1.91308	134.32	1.50858e-12	3.56513e-10
LPCAT4	15	34358633	34367196	-	ENSG00000176454	LPCAT4	protein_coding	254531	protein_coding	-1.3437	4.85164	134.363	1.5027e-12	3.56513e-10
RUBCNL	13	46342000	46438190	-	ENSG00000102445	RUBCNL	protein_coding	80183	protein_coding	2.60368	4.56747	132.831	1.72917e-12	4.02722e-10
TNFAIP6	2	151357592	151380046	+	ENSG00000123610	TNFAIP6	protein_coding	7130	protein_coding	5.99278	5.71274	131.902	1.88406e-12	4.26435e-10
TLE1	9	81583683	81689547	-	ENSG00000196781	TLE1	protein_coding	7088	protein_coding	2.7998	3.15647	131.915	1.88178e-12	4.26435e-10
PIK3AP1	10	96593315	96720514	-	ENSG00000155629	PIK3AP1	protein_coding	118788	protein_coding	2.09304	8.8346	131.494	1.95652e-12	4.36685e-10
KCNQ1	11	2444684	2848991	+	ENSG00000053918	KCNQ1	protein_coding	3784	protein_coding	-2.78522	4.53686	131.19	2.01261e-12	4.43049e-10
CCM2L	20	32010438	32032180	+	ENSG00000101331	CCM2L	protein_coding	140706	protein_coding	6.05244	2.82822	130.614	2.12353e-12	4.6115e-10
RASGRP1	15	38488103	38565575	-	ENSG00000172575	RASGRP1	protein_coding	10125	protein_coding	4.8646	6.38657	130.43	2.16038e-12	4.62897e-10
VSIG4	X	66021738	66040125	-	ENSG00000155659	VSIG4	protein_coding	11326	protein_coding	-4.91829	5.49358	129.849	2.28118e-12	4.82349e-10
ZSWIM4	19	13795460	13832230	+	ENSG00000132003	ZSWIM4	protein_coding	65249	protein_coding	2.47294	5.59847	129.632	2.32805e-12	4.85867e-10
TNIP1	5	151029945	151093577	-	ENSG00000145901	TNIP1	protein_coding	10318	protein_coding	2.84672	8.86747	129.094	2.44898e-12	5.04553e-10
NLRX1	11	119166568	119184016	+	ENSG00000160703	NLRX1	protein_coding	79671	protein_coding	-1.38828	3.97128	128.787	2.5208e-12	5.12776e-10
MRC2	17	62627670	62693597	+	ENSG00000011028	MRC2	protein_coding	9902	protein_coding	-2.7411	4.56765	128.639	2.55638e-12	5.13512e-10
SULF2	20	47656348	47786616	-	ENSG00000196562	SULF2	protein_coding	55959	protein_coding	-2.57365	6.4599	128.294	2.64113e-12	5.23988e-10
AL031658.1	20	32005671	32031591	-	ENSG00000226239	AL031658.1	lncRNA		lncRNA	5.28368	1.22344	127.254	2.9156e-12	5.71386e-10
FAM78A	9	131258076	131276510	-	ENSG00000126882	FAM78A	protein_coding	286336	protein_coding	-1.3795	7.32608	126.435	3.1528e-12	6.10427e-10
CD300LB	17	74521174	74531475	-	ENSG00000178789	CD300LB	protein_coding	124599	protein_coding	-5.1729	5.71013	126.089	3.25929e-12	6.23534e-10
RHBDD2	7	75842602	75888926	+	ENSG00000005486	RHBDD2	protein_coding	57414	protein_coding	2.15629	6.38921	125.884	3.32418e-12	6.28466e-10
LSS	21	46188141	46228824	-	ENSG00000160285	LSS	protein_coding	4047	protein_coding	2.75125	7.00616	125.222	3.5431e-12	6.62066e-10
ZNRF2	7	30284597	30367689	+	ENSG00000180233	ZNRF2	protein_coding	223082	protein_coding	2.24486	6.40861	124.761	3.70466e-12	6.84298e-10
PLD1	3	171600404	171810950	-	ENSG00000075651	PLD1	protein_coding	5337	protein_coding	2.05824	5.87552	124.562	3.77712e-12	6.89754e-10
PIEZO1	16	88715338	88785220	-	ENSG00000103335	PIEZO1	protein_coding	9780	protein_coding	-1.3937	7.7069	124.433	3.82476e-12	6.90605e-10
IL7R	5	35852695	35879603	+	ENSG00000168685	IL7R	protein_coding	3575	protein_coding	6.07562	9.2816	123.827	4.05682e-12	7.24368e-10
CAT	11	34438934	34472060	+	ENSG00000121691	CAT	protein_coding	847	protein_coding	-2.59068	6.59775	123.229	4.30083e-12	7.59498e-10
RPS6KA4	11	64359148	64372215	+	ENSG00000162302	RPS6KA4	protein_coding	8986	protein_coding	-1.11384	6.14236	122.454	4.64077e-12	7.93373e-10
RARG	12	53210567	53232980	-	ENSG00000172819	RARG	protein_coding	5916	protein_coding	-2.47751	4.21721	122.552	4.59611e-12	7.93373e-10
CST6	11	66012008	66013505	+	ENSG00000175315	CST6	protein_coding	1474	protein_coding	-3.39562	1.16199	122.662	4.54676e-12	7.93373e-10
STK17A	7	43582758	43650713	+	ENSG00000164543	STK17A	protein_coding	9263	protein_coding	1.83159	6.15267	121.486	5.10602e-12	8.63723e-10
AC022816.1	17	14374139	14421472	+	ENSG00000230647	AC022816.1	lncRNA		lncRNA	7.00225	1.4042	119.887	5.9866e-12	9.89813e-10
MIR3142HG	5	160438594	160487426	+	ENSG00000253522	MIR3142HG	lncRNA	107075116	lncRNA	2.83714	4.7307	119.805	6.0362e-12	9.89813e-10
TWF1	12	43793723	43806375	-	ENSG00000151239	TWF1	protein_coding	5756	protein_coding	1.17401	4.76512	119.823	6.02526e-12	9.89813e-10
CEBPA-DT	19	33302857	33305054	+	ENSG00000267296	CEBPA-DT	lncRNA	80054	lncRNA	-3.10489	1.8513	118.697	6.74756e-12	1.09529e-09
GALNT6	12	51351247	51392867	-	ENSG00000139629	GALNT6	protein_coding	11226	protein_coding	1.74488	5.66538	116.643	8.31286e-12	1.33588e-09
GSTK1	7	143244093	143270854	+	ENSG00000197448	GSTK1	protein_coding	373156	protein_coding	-1.32952	7.42885	116.271	8.63626e-12	1.37411e-09
KLF9	9	70384597	70414624	-	ENSG00000119138	KLF9	protein_coding	687	protein_coding	1.21946	5.2779	115.243	9.60019e-12	1.5125e-09
MRTFB	16	14071321	14266773	+	ENSG00000186260	MRTFB	protein_coding	57496	protein_coding	-1.42236	4.63371	114.87	9.97826e-12	1.5568e-09
CHI3L2	1	111200771	111243440	+	ENSG00000064886	CHI3L2	protein_coding	1117	protein_coding	2.56558	2.8201	114.744	1.01086e-11	1.56197e-09
MAZ	16	29806106	29811164	+	ENSG00000103495	MAZ	protein_coding	4150	protein_coding	-0.8577	7.64784	114.45	1.04217e-11	1.59501e-09
ETV3L	1	157092043	157112412	-	ENSG00000253831	ETV3L	protein_coding	440695	protein_coding	4.3768	3.34469	114.342	1.05395e-11	1.59783e-09
FAM120C	X	54068324	54183281	-	ENSG00000184083	FAM120C	protein_coding	54954	protein_coding	-1.6261	2.82922	113.746	1.12147e-11	1.6843e-09
MEI1	22	41699503	41799456	+	ENSG00000167077	MEI1	protein_coding	150365	protein_coding	2.4351	4.42209	113.555	1.14409e-11	1.70237e-09
EHD1	11	64851642	64888296	-	ENSG00000110047	EHD1	protein_coding	10938	protein_coding	3.39969	7.48203	113.386	1.16446e-11	1.71678e-09
C3	19	6677704	6730562	-	ENSG00000125730	C3	protein_coding	718	protein_coding	2.89607	8.64773	112.957	1.21808e-11	1.7795e-09
AC006978.1	7	30371508	30372741	+	ENSG00000235859	AC006978.1	processed_pseudogene		pseudo	1.64183	4.1613	112.565	1.26926e-11	1.83757e-09
PLCB1	20	8077251	8968360	+	ENSG00000182621	PLCB1	protein_coding	23236	protein_coding	-2.90369	2.79626	112.306	1.3044e-11	1.87159e-09
TRAF1	9	120902393	120929173	-	ENSG00000056558	TRAF1	protein_coding	7185	protein_coding	2.86921	7.45206	111.886	1.36362e-11	1.93923e-09
NME4	16	396725	410367	+	ENSG00000103202	NME4	protein_coding	4833	protein_coding	-1.7105	4.14032	111.61	1.40407e-11	1.97925e-09
EPS8	12	15620134	15882329	-	ENSG00000151491	EPS8	protein_coding	2059	protein_coding	-4.07386	3.13983	111.232	1.46151e-11	2.04231e-09
FAM53B	10	124619292	124744378	-	ENSG00000189319	FAM53B	protein_coding	9679	protein_coding	-1.90516	6.31181	111.149	1.47457e-11	2.04278e-09
CMIP	16	81445170	81711762	+	ENSG00000153815	CMIP	protein_coding	80790	protein_coding	0.953935	7.63933	110.783	1.53308e-11	2.10569e-09
PDE4B	1	65792514	66374579	+	ENSG00000184588	PDE4B	protein_coding	5142	protein_coding	3.08805	6.45206	110.439	1.59036e-11	2.12976e-09
DTWD1	15	49621037	49656232	+	ENSG00000104047	DTWD1	protein_coding	56986	protein_coding	-0.992891	3.4815	110.48	1.58348e-11	2.12976e-09
C20orf27	20	3753508	3768387	-	ENSG00000101220	C20orf27	protein_coding	54976	protein_coding	-2.36687	4.35301	110.489	1.582e-11	2.12976e-09
DDX59	1	200623896	200669907	-	ENSG00000118197	DDX59	protein_coding	83479	protein_coding	1.00206	4.87529	110.066	1.65519e-11	2.18024e-09
TEX2	17	64147227	64263301	-	ENSG00000136478	TEX2	protein_coding	55852	protein_coding	-1.55985	5.50503	110.069	1.65467e-11	2.18024e-09
MTF1	1	37809574	37859592	-	ENSG00000188786	MTF1	protein_coding	4520	protein_coding	2.53907	6.82508	109.892	1.68635e-11	2.20322e-09
LINC00865	10	89829483	89840861	+	ENSG00000232229	LINC00865	lncRNA	643529	lncRNA	-3.95987	1.31021	109.495	1.7599e-11	2.28077e-09
PPP3CC	8	22440819	22541142	+	ENSG00000120910	PPP3CC	protein_coding	5533	protein_coding	1.76921	4.99192	109.347	1.7881e-11	2.29879e-09
TAB1	22	39399778	39437060	+	ENSG00000100324	TAB1	protein_coding	10454	protein_coding	-0.905376	5.3502	109.27	1.80315e-11	2.29973e-09
POLD1	19	50384204	50418018	+	ENSG00000062822	POLD1	protein_coding	5424	protein_coding	-1.02865	5.32059	109.186	1.81958e-11	2.30241e-09
LDLRAD4	18	13217498	13652755	+	ENSG00000168675	LDLRAD4	protein_coding	753	protein_coding	-2.41609	5.24964	108.568	1.94513e-11	2.40447e-09
SNED1	2	240998618	241095568	+	ENSG00000162804	SNED1	protein_coding	25992	protein_coding	-4.76349	3.84509	108.652	1.92761e-11	2.40447e-09
DHRS9	2	169064789	169096167	+	ENSG00000073737	DHRS9	protein_coding	10170	protein_coding	-5.09294	5.72827	108.627	1.9329e-11	2.40447e-09
MFNG	22	37469063	37486393	-	ENSG00000100060	MFNG	protein_coding	4242	protein_coding	-1.82268	6.41342	108.383	1.98461e-11	2.43456e-09
CXCL3	4	74036589	74038807	-	ENSG00000163734	CXCL3	protein_coding	2921	protein_coding	3.79425	6.78277	107.408	2.20685e-11	2.68667e-09
ABCA2	9	137007234	137028922	-	ENSG00000107331	ABCA2	protein_coding	20	protein_coding	-2.53339	6.47802	106.858	2.34382e-11	2.82082e-09
ADGRD1	12	130953907	131141469	+	ENSG00000111452	ADGRD1	protein_coding	283383	protein_coding	-4.40205	2.32347	106.826	2.35215e-11	2.82082e-09
RASSF5	1	206507531	206589448	+	ENSG00000266094	RASSF5	protein_coding	83593	protein_coding	1.04508	8.24127	106.685	2.38893e-11	2.84371e-09
DPEP3	16	67975663	67980549	-	ENSG00000141096	DPEP3	protein_coding	64180	protein_coding	-8.04489	0.200768	114.164	2.46964e-11	2.91817e-09
CYB5R1	1	202961873	202967275	-	ENSG00000159348	CYB5R1	protein_coding	51706	protein_coding	1.15074	5.88352	106.291	2.49468e-11	2.92624e-09
CCL23	17	36013056	36017972	-	ENSG00000274736	CCL23	protein_coding	6368	protein_coding	5.03355	3.21805	106.223	2.51344e-11	2.92688e-09
ABCC4	13	95019835	95301475	-	ENSG00000125257	ABCC4	protein_coding	10257	protein_coding	-1.55475	3.46076	105.883	2.60948e-11	3.01686e-09
LINC01093	4	184892858	184899553	-	ENSG00000249173	LINC01093	lncRNA	100506229	lncRNA	7.98274	1.44387	113.408	2.66103e-11	3.05448e-09
ZHX3	20	41178448	41317672	-	ENSG00000174306	ZHX3	protein_coding	23051	protein_coding	-2.4222	3.16721	105.511	2.71939e-11	3.09934e-09
SMPDL3A	6	122789049	122809720	+	ENSG00000172594	SMPDL3A	protein_coding	10924	protein_coding	2.64304	5.20908	105.087	2.85022e-11	3.22556e-09
MAP1LC3A	20	34546854	34560345	+	ENSG00000101460	MAP1LC3A	protein_coding	84557	protein_coding	3.54437	3.62758	104.751	2.95895e-11	3.29265e-09
AMPD3	11	10308313	10507579	+	ENSG00000133805	AMPD3	protein_coding	272	protein_coding	1.95305	7.13284	104.685	2.98082e-11	3.29265e-09
PRKCH	14	61187559	61550976	+	ENSG00000027075	PRKCH	protein_coding	5583	protein_coding	1.21323	6.34559	104.653	2.99146e-11	3.29265e-09
GUSB	7	65960684	65982215	-	ENSG00000169919	GUSB	protein_coding	2990	protein_coding	-1.0043	6.48908	104.66	2.98901e-11	3.29265e-09
MYH11	16	15703135	15857028	-	ENSG00000133392	MYH11	protein_coding	4629	protein_coding	5.36985	3.15291	104.2	3.14683e-11	3.44011e-09
NAMPT	7	106248298	106286326	-	ENSG00000105835	NAMPT	protein_coding	10135	protein_coding	3.15753	8.75624	103.861	3.26871e-11	3.53699e-09
TBC1D10C	11	67403915	67410089	+	ENSG00000175463	TBC1D10C	protein_coding	374403	protein_coding	-1.84699	6.71538	103.832	3.27947e-11	3.53699e-09
CHI3L1	1	203178931	203186704	-	ENSG00000133048	CHI3L1	protein_coding	1116	protein_coding	3.36776	6.3263	103.666	3.34098e-11	3.5793e-09
OLFM1	9	135075422	135121179	+	ENSG00000130558	OLFM1	protein_coding	10439	protein_coding	-2.64983	2.99397	103.539	3.38917e-11	3.60688e-09
SLC22A5	5	132369752	132395614	+	ENSG00000197375	SLC22A5	protein_coding	6584	protein_coding	-1.88384	3.71596	103.472	3.41461e-11	3.61005e-09
ELOVL7	5	60751791	60844274	-	ENSG00000164181	ELOVL7	protein_coding	79993	protein_coding	6.24084	2.97381	102.776	3.69379e-11	3.82962e-09
FOXO1	13	40469953	40666641	-	ENSG00000150907	FOXO1	protein_coding	2308	protein_coding	-1.84929	5.51122	102.808	3.68047e-11	3.82962e-09
FOXRED2	22	36487190	36507101	-	ENSG00000100350	FOXRED2	protein_coding	80020	protein_coding	-2.29027	3.92315	102.846	3.6647e-11	3.82962e-09
SH3PXD2B	5	172325000	172454525	-	ENSG00000174705	SH3PXD2B	protein_coding	285590	protein_coding	4.54231	6.26656	102.537	3.79505e-11	3.90939e-09
CCNY	10	35247025	35572669	+	ENSG00000108100	CCNY	protein_coding	219771	protein_coding	-0.962138	6.66731	101.797	4.12797e-11	4.22525e-09
TRGC1	7	38257879	38265678	-	ENSG00000211689	TRGC1	TR_C_gene	6966	immune	4.47484	4.71386	101.588	4.22765e-11	4.24615e-09
IER3	6	30743199	30744548	-	ENSG00000137331	IER3	protein_coding	8870	protein_coding	2.42614	8.37456	101.612	4.21603e-11	4.24615e-09
IL6ST	5	55935095	55995022	-	ENSG00000134352	IL6ST	protein_coding	3572	protein_coding	1.19926	7.37156	101.626	4.2096e-11	4.24615e-09
ADM	11	10305073	10307397	+	ENSG00000148926	ADM	protein_coding	133	protein_coding	3.094	5.92006	101.486	4.2773e-11	4.26933e-09
CYB5R2	11	7665100	7677222	-	ENSG00000166394	CYB5R2	protein_coding	51700	protein_coding	2.82456	1.0557	101.282	4.37833e-11	4.33841e-09
DDX28	16	68021274	68023442	-	ENSG00000182810	DDX28	protein_coding	55794	protein_coding	-1.18517	4.27621	101.238	4.4005e-11	4.33841e-09
RYBP	3	72371825	72446621	-	ENSG00000163602	RYBP	protein_coding	23429	protein_coding	0.977677	6.1005	101.016	4.51365e-11	4.42283e-09
SERPINB9P1	6	2851230	2881407	-	ENSG00000230438	SERPINB9P1	lncRNA		lncRNA	3.73036	3.47905	100.679	4.69189e-11	4.56962e-09
AGK	7	141551278	141655244	+	ENSG00000006530	AGK	protein_coding	55750	protein_coding	1.87731	4.85825	100.206	4.95464e-11	4.79645e-09
TESK2	1	45343883	45491163	-	ENSG00000070759	TESK2	protein_coding	10420	protein_coding	-1.85501	3.564	100.046	5.04697e-11	4.85657e-09
ARID5B	10	61901684	62096944	+	ENSG00000150347	ARID5B	protein_coding	84159	protein_coding	1.42744	6.10854	99.9756	5.08819e-11	4.8671e-09
HCST	19	35902529	35904377	+	ENSG00000126264	HCST	protein_coding	10870	protein_coding	-1.32453	5.58079	98.9985	5.69918e-11	5.41928e-09
UPB1	22	24494107	24528390	+	ENSG00000100024	UPB1	protein_coding	51733	protein_coding	6.08353	1.785	98.8214	5.81806e-11	5.49977e-09
AC120193.1	8	24295814	24912073	-	ENSG00000253535	AC120193.1	lncRNA		lncRNA	4.36032	0.80801	98.7002	5.901e-11	5.54556e-09
MMP14	14	22836560	22849027	+	ENSG00000157227	MMP14	protein_coding	4323	protein_coding	3.41615	9.817	97.9238	6.46279e-11	6.02551e-09
ETV3	1	157121191	157138474	-	ENSG00000117036	ETV3	protein_coding	2117	protein_coding	1.31573	6.29232	97.8924	6.4867e-11	6.02551e-09
SLC39A8	4	102251041	102431258	-	ENSG00000138821	SLC39A8	protein_coding	64116	protein_coding	4.21877	7.98828	97.5494	6.75387e-11	6.23762e-09
RIPOR2	6	24804282	25042170	-	ENSG00000111913	RIPOR2	protein_coding	9750	protein_coding	2.25148	7.39115	97.2998	6.95573e-11	6.38735e-09
EIF2D	1	206571292	206612465	-	ENSG00000143486	EIF2D	protein_coding	1939	protein_coding	-1.10756	4.92968	97.0004	7.20629e-11	6.57984e-09
MSANTD3	9	100427156	100451711	+	ENSG00000066697	MSANTD3	protein_coding	91283	protein_coding	3.41252	3.94399	96.6545	7.50795e-11	6.77824e-09
PTPN12	7	77537295	77640069	+	ENSG00000127947	PTPN12	protein_coding	5782	protein_coding	1.25055	7.90243	96.6567	7.50591e-11	6.77824e-09
LILRB1	19	54617158	54637528	+	ENSG00000104972	LILRB1	protein_coding	10859	protein_coding	2.36301	9.33613	96.5468	7.60452e-11	6.82708e-09
C1RL	12	7089587	7109238	-	ENSG00000139178	C1RL	protein_coding	51279	protein_coding	1.82051	3.93361	95.557	8.55744e-11	7.60165e-09
EPHB3	3	184561785	184582408	+	ENSG00000182580	EPHB3	protein_coding	2049	protein_coding	-4.50598	1.69179	95.5526	8.56191e-11	7.60165e-09
B4GALT1	9	33104082	33167356	-	ENSG00000086062	B4GALT1	protein_coding	2683	protein_coding	1.22982	7.70044	94.8793	9.28291e-11	8.19651e-09
GSTM1	1	109687814	109709039	+	ENSG00000134184	GSTM1	protein_coding	2944	protein_coding	-2.22667	2.71184	94.7126	9.47116e-11	8.31702e-09
FAAH	1	46394317	46413848	+	ENSG00000117480	FAAH	protein_coding	2166	protein_coding	-1.443	3.19407	94.5406	9.66976e-11	8.44528e-09
CCL5	17	35871491	35880793	-	ENSG00000271503	CCL5	protein_coding	6352	protein_coding	3.17917	8.19605	94.4903	9.72875e-11	8.45086e-09
AGO1	1	35869808	35930532	+	ENSG00000092847	AGO1	protein_coding	26523	protein_coding	-1.17725	6.52935	94.313	9.93947e-11	8.58749e-09
ARL5A	2	151788984	151828492	-	ENSG00000162980	ARL5A	protein_coding	26225	protein_coding	-1.11242	4.41675	94.0872	1.02149e-10	8.77826e-09
TFAP4	16	4257186	4273075	-	ENSG00000090447	TFAP4	protein_coding	7023	protein_coding	-2.15025	3.89937	93.964	1.03686e-10	8.86297e-09
MXD4	4	2247432	2262109	-	ENSG00000123933	MXD4	protein_coding	10608	protein_coding	-1.76752	6.5073	93.9162	1.0429e-10	8.8674e-09
BTG3	21	17593653	17612947	-	ENSG00000154640	BTG3	protein_coding	10950	protein_coding	2.16823	4.41603	93.8294	1.05395e-10	8.91416e-09
DEXI	16	10928891	10942468	-	ENSG00000182108	DEXI	protein_coding	28955	protein_coding	-0.97806	4.31983	93.6938	1.07145e-10	9.01476e-09
SLC66A3	2	11155198	11178870	+	ENSG00000162976	SLC66A3	protein_coding	130814	protein_coding	-1.30474	5.68449	93.6361	1.079e-10	9.03097e-09
UXS1	2	106093303	106194339	-	ENSG00000115652	UXS1	protein_coding	80146	protein_coding	1.55089	5.84187	93.2705	1.12814e-10	9.36362e-09
ENGASE	17	79074939	79088599	+	ENSG00000167280	ENGASE	protein_coding	64772	protein_coding	-1.2042	6.86715	93.2541	1.13039e-10	9.36362e-09
ABHD15	17	29560547	29567037	-	ENSG00000168792	ABHD15	protein_coding	116236	protein_coding	-1.36831	4.71411	93.1196	1.14912e-10	9.4699e-09
RPS6KA2	6	166409364	166906451	-	ENSG00000071242	RPS6KA2	protein_coding	6196	protein_coding	-1.57053	5.71994	92.9936	1.16695e-10	9.56779e-09
RPP25	15	74954416	74957464	-	ENSG00000178718	RPP25	protein_coding	54913	protein_coding	-1.58003	2.86087	92.9153	1.17817e-10	9.61072e-09
SCN1B	19	35030470	35040449	+	ENSG00000105711	SCN1B	protein_coding	6324	protein_coding	3.05946	2.23775	92.813	1.19301e-10	9.6827e-09
WARS2-AS1	1	119140391	119275973	+	ENSG00000231365	WARS2-AS1	lncRNA	101929147	lncRNA	-1.68302	3.05382	92.2755	1.27438e-10	1.02911e-08
IRAK3	12	66189195	66254622	+	ENSG00000090376	IRAK3	protein_coding	11213	protein_coding	1.48175	7.63943	92.1446	1.29507e-10	1.04059e-08
ATP2B4	1	203626561	203744081	+	ENSG00000058668	ATP2B4	protein_coding	493	protein_coding	-2.25143	7.14569	91.7416	1.36107e-10	1.08818e-08
ISCA1	9	86264546	86283102	-	ENSG00000135070	ISCA1	protein_coding	81689	protein_coding	-1.01671	4.19288	91.6404	1.37821e-10	1.09642e-08
DLL1	6	170282206	170306565	-	ENSG00000198719	DLL1	protein_coding	28514	protein_coding	3.49622	4.37185	91.4924	1.40367e-10	1.11118e-08
PNMA1	14	73711783	73714384	-	ENSG00000176903	PNMA1	protein_coding	9240	protein_coding	1.29416	5.45913	91.2415	1.44801e-10	1.1351e-08
AC046185.3	17	63700847	63702670	+	ENSG00000279369	AC046185.3	TEC		other	-2.06549	3.80805	91.2567	1.44528e-10	1.1351e-08
SAMSN1	21	14485228	14658821	-	ENSG00000155307	SAMSN1	protein_coding	64092	protein_coding	2.26452	7.74285	90.7864	1.53229e-10	1.19533e-08
KIF22	16	29790719	29805385	+	ENSG00000079616	KIF22	protein_coding	3835	protein_coding	-1.04475	5.21266	90.6101	1.56634e-10	1.21599e-08
TNFAIP8	5	119268692	119399688	+	ENSG00000145779	TNFAIP8	protein_coding	25816	protein_coding	1.24889	7.40291	90.4807	1.59183e-10	1.22985e-08
AL161785.1	9	129282458	129312665	+	ENSG00000224307	AL161785.1	lncRNA	101929331	lncRNA	-5.39336	1.89757	90.3231	1.6235e-10	1.24831e-08
SUZ12P1	17	30709299	30790908	+	ENSG00000264538	SUZ12P1	transcribed_unprocessed_pseudogene		pseudo	-1.46876	3.35996	90.2607	1.63622e-10	1.2521e-08
OLIG2	21	33025935	33029196	+	ENSG00000205927	OLIG2	protein_coding	10215	protein_coding	5.14714	3.27143	90.1032	1.66879e-10	1.26497e-08
GPD1L	3	32105689	32168713	+	ENSG00000152642	GPD1L	protein_coding	23171	protein_coding	-1.4873	3.75131	90.0657	1.67666e-10	1.26497e-08
TLR7	X	12867072	12890361	+	ENSG00000196664	TLR7	protein_coding	51284	protein_coding	-3.77064	5.85424	90.0845	1.67271e-10	1.26497e-08
SGTB	5	65665928	65723035	-	ENSG00000197860	SGTB	protein_coding	54557	protein_coding	2.0367	7.07557	89.7794	1.73796e-10	1.3051e-08
RNF144B	6	18387350	18468874	+	ENSG00000137393	RNF144B	protein_coding	255488	protein_coding	2.07845	6.56983	89.6734	1.76128e-10	1.31645e-08
ADIPOR1	1	202940826	202958572	-	ENSG00000159346	ADIPOR1	protein_coding	51094	protein_coding	1.48199	7.75099	89.475	1.80579e-10	1.34347e-08
ZC3H12A	1	37474580	37484377	+	ENSG00000163874	ZC3H12A	protein_coding	80149	protein_coding	2.65287	6.88526	89.1546	1.88025e-10	1.38604e-08
CLEC10A	17	7074537	7080307	-	ENSG00000132514	CLEC10A	protein_coding	10462	protein_coding	-4.3264	7.614	89.1803	1.87416e-10	1.38604e-08
AFMID	17	78187317	78207701	+	ENSG00000183077	AFMID	protein_coding	125061	protein_coding	-2.81347	3.08517	88.9391	1.93218e-10	1.41781e-08
IL36G	2	112973203	112985658	+	ENSG00000136688	IL36G	protein_coding	56300	protein_coding	9.02247	3.02609	94.1421	2.07146e-10	1.5131e-08
CASTOR3	7	100200653	100272232	-	ENSG00000239521	CASTOR3	protein_coding	352954	protein_coding	-1.86706	3.41923	88.1759	2.12871e-10	1.54789e-08
ADORA2A	22	24417879	24442357	+	ENSG00000128271	ADORA2A	protein_coding	135	protein_coding	4.32357	0.998054	87.8516	2.21858e-10	1.60598e-08
LAMP3	3	183122215	183163839	-	ENSG00000078081	LAMP3	protein_coding	27074	protein_coding	4.24545	6.49814	87.0805	2.44898e-10	1.74982e-08
CLN6	15	68206992	68257211	-	ENSG00000128973	CLN6	protein_coding	54982	protein_coding	-1.27657	4.8313	87.0179	2.46876e-10	1.74982e-08
ANKMY1	2	240479422	240569209	-	ENSG00000144504	ANKMY1	protein_coding	51281	protein_coding	-1.48119	4.45243	87.0085	2.47175e-10	1.74982e-08
LYNX1	8	142771197	142777810	-	ENSG00000180155	LYNX1	protein_coding	66004	protein_coding	-2.89091	0.988572	87.047	2.45952e-10	1.74982e-08
PDK4	7	95583499	95596516	-	ENSG00000004799	PDK4	protein_coding	5166	protein_coding	-5.15071	5.20425	87.0808	2.44887e-10	1.74982e-08
PDPN	1	13583465	13617957	+	ENSG00000162493	PDPN	protein_coding	10630	protein_coding	3.98922	4.67697	86.8828	2.51205e-10	1.75516e-08
LRP10	14	22871740	22881713	+	ENSG00000197324	LRP10	protein_coding	26020	protein_coding	1.30478	8.40812	86.943	2.49266e-10	1.75516e-08
TMEM243	7	87196160	87220587	-	ENSG00000135185	TMEM243	protein_coding	79161	protein_coding	-1.20006	4.69986	86.9011	2.50614e-10	1.75516e-08
SPACA6	19	51689128	51712387	+	ENSG00000182310	SPACA6	protein_coding	147650	protein_coding	2.36338	2.91523	86.5985	2.60586e-10	1.81282e-08
PPM1N	19	45488777	45502510	+	ENSG00000213889	PPM1N	protein_coding	147699	protein_coding	2.05674	2.11508	86.3598	2.68748e-10	1.86154e-08
MYB	6	135181308	135219173	+	ENSG00000118513	MYB	protein_coding	4602	protein_coding	-4.30656	1.87341	86.1445	2.76344e-10	1.90594e-08
RCCD1	15	90954870	90963125	+	ENSG00000166965	RCCD1	protein_coding	91433	protein_coding	-1.69848	2.83874	85.4917	3.00815e-10	2.06586e-08
MBNL3	X	132369317	132489968	-	ENSG00000076770	MBNL3	protein_coding	55796	protein_coding	-1.77759	5.10893	85.3829	3.05113e-10	2.07761e-08
FNDC10	1	1598012	1600135	-	ENSG00000228594	FNDC10	protein_coding	643988	protein_coding	-1.95687	2.92756	85.3894	3.04857e-10	2.07761e-08
PNRC1	6	89080751	89085160	+	ENSG00000146278	PNRC1	protein_coding	10957	protein_coding	1.4592	8.19197	85.2641	3.09883e-10	2.10119e-08
ST3GAL1	8	133454848	133571940	-	ENSG00000008513	ST3GAL1	protein_coding	6482	protein_coding	1.66601	8.97349	85.1915	3.12838e-10	2.10347e-08
ACSS1	20	25006230	25058980	-	ENSG00000154930	ACSS1	protein_coding	84532	protein_coding	-1.75699	5.96394	85.1931	3.12772e-10	2.10347e-08
FAM168B	2	131047876	131093460	-	ENSG00000152102	FAM168B	protein_coding	130074	protein_coding	-0.790627	6.73493	85.0692	3.17881e-10	2.12848e-08
SYT17	16	19167971	19268332	+	ENSG00000103528	SYT17	protein_coding	51760	protein_coding	2.47444	2.50509	84.8938	3.25265e-10	2.16252e-08
FIGNL1	7	50444128	50542535	-	ENSG00000132436	FIGNL1	protein_coding	63979	protein_coding	1.59837	3.86554	84.8846	3.25656e-10	2.16252e-08
LIN7B	19	49114324	49118460	+	ENSG00000104863	LIN7B	protein_coding	64130	protein_coding	-1.70714	2.05398	84.8323	3.27896e-10	2.16843e-08
AKT3	1	243488233	243851079	-	ENSG00000117020	AKT3	protein_coding	10000	protein_coding	1.00052	5.69955	84.7862	3.29887e-10	2.17266e-08
TBK1	12	64452092	64502114	+	ENSG00000183735	TBK1	protein_coding	29110	protein_coding	1.1382	6.12339	84.6496	3.35851e-10	2.20291e-08
COX19	7	898778	975549	-	ENSG00000240230	COX19	protein_coding	90639	protein_coding	-0.818046	4.8288	84.5308	3.41136e-10	2.22848e-08
PNPLA1	6	36243203	36312229	+	ENSG00000180316	PNPLA1	protein_coding	285848	protein_coding	4.81541	2.14724	84.3879	3.47612e-10	2.25247e-08
MTAP	9	21802636	21937651	+	ENSG00000099810	MTAP	protein_coding	4507	protein_coding	-1.35915	3.90791	84.3987	3.47117e-10	2.25247e-08
MYO1G	7	44962662	44979088	-	ENSG00000136286	MYO1G	protein_coding	64005	protein_coding	1.8447	8.45572	84.3363	3.49981e-10	2.25736e-08
TMEM138	11	61362344	61369509	+	ENSG00000149483	TMEM138	protein_coding	51524	protein_coding	1.72721	6.77819	84.3104	3.51177e-10	2.25736e-08
SPTBN1	2	54456317	54671446	+	ENSG00000115306	SPTBN1	protein_coding	6711	protein_coding	-3.24565	6.29354	84.1969	3.56468e-10	2.28224e-08
LIMK2	22	31212239	31280080	+	ENSG00000182541	LIMK2	protein_coding	3985	protein_coding	3.62206	6.41262	84.0401	3.63919e-10	2.31154e-08
ELMSAN1	14	73715122	73790285	-	ENSG00000156030	ELMSAN1	protein_coding	91748	protein_coding	-0.964398	6.8712	84.0574	3.63091e-10	2.31154e-08
CNIH4	1	224356858	224379459	+	ENSG00000143771	CNIH4	protein_coding	29097	protein_coding	1.23305	4.1522	83.5995	3.85765e-10	2.44065e-08
AZIN1	8	102826308	102893864	-	ENSG00000155096	AZIN1	protein_coding	51582	protein_coding	1.35949	7.26647	83.5042	3.90669e-10	2.46198e-08
G3BP1	5	151771045	151812785	+	ENSG00000145907	G3BP1	protein_coding	10146	protein_coding	0.688944	7.57659	83.4259	3.9475e-10	2.47798e-08
ZNF589	3	48241100	48299253	+	ENSG00000164048	ZNF589	protein_coding	51385	protein_coding	-1.95955	5.20825	83.3944	3.96404e-10	2.47868e-08
ZHX2	8	122781655	122974510	+	ENSG00000178764	ZHX2	protein_coding	22882	protein_coding	1.14516	5.61023	83.3048	4.01151e-10	2.48225e-08
MAN2A2	15	90902218	90922584	+	ENSG00000196547	MAN2A2	protein_coding	4122	protein_coding	-1.00393	7.46807	83.2962	4.01609e-10	2.48225e-08
MMP2	16	55389700	55506691	+	ENSG00000087245	MMP2	protein_coding	4313	protein_coding	-2.2959	5.32488	83.3245	4.00102e-10	2.48225e-08
CARMIL3	14	24052009	24069729	+	ENSG00000186648	CARMIL3	protein_coding	90668	protein_coding	2.86408	2.82236	82.4633	4.48816e-10	2.7634e-08
CATSPER1	11	66016752	66026479	-	ENSG00000175294	CATSPER1	protein_coding	117144	protein_coding	-1.97462	2.285	82.3909	4.53185e-10	2.77965e-08
TBC1D9	4	140620782	140756385	-	ENSG00000109436	TBC1D9	protein_coding	23158	protein_coding	1.84798	6.92647	81.9144	4.83138e-10	2.92406e-08
KLHL28	14	44924319	45042322	-	ENSG00000179454	KLHL28	protein_coding	54813	protein_coding	1.05955	4.85256	81.8937	4.84483e-10	2.92406e-08
PNPLA8	7	108470417	108569666	-	ENSG00000135241	PNPLA8	protein_coding	50640	protein_coding	0.858656	5.87011	81.9745	4.79246e-10	2.92406e-08
ZNF189	9	101398873	101410660	+	ENSG00000136870	ZNF189	protein_coding	7743	protein_coding	0.805594	4.59051	81.9382	4.81589e-10	2.92406e-08
APBB1IP	10	26438341	26567803	+	ENSG00000077420	APBB1IP	protein_coding	54518	protein_coding	-1.42454	6.99732	81.8731	4.85828e-10	2.92406e-08
CYB561A3	11	61348745	61362299	-	ENSG00000162144	CYB561A3	protein_coding	220002	protein_coding	1.48341	7.6732	81.7566	4.93512e-10	2.95923e-08
LHPP	10	124461823	124617888	+	ENSG00000107902	LHPP	protein_coding	64077	protein_coding	-1.81783	4.15612	81.6806	4.98596e-10	2.9786e-08
CALHM2	10	103446786	103452402	-	ENSG00000138172	CALHM2	protein_coding	51063	protein_coding	-1.7526	6.23826	81.6482	5.0078e-10	2.98057e-08
E2F3	6	20401879	20493714	+	ENSG00000112242	E2F3	protein_coding	1871	protein_coding	0.710367	5.98892	81.6157	5.02982e-10	2.98263e-08
GGTA1P	9	121444991	121500027	-	ENSG00000204136	GGTA1P	transcribed_unitary_pseudogene	2681	pseudo	-4.82783	4.00645	81.568	5.06234e-10	2.99087e-08
CD1D	1	158179947	158184896	+	ENSG00000158473	CD1D	protein_coding	912	protein_coding	-3.14379	3.72668	81.2834	5.26085e-10	3.09677e-08
EIF4EBP1	8	38030534	38060365	+	ENSG00000187840	EIF4EBP1	protein_coding	1978	protein_coding	-1.66847	4.52098	81.1505	5.35643e-10	3.14152e-08
IDUA	4	986997	1004564	+	ENSG00000127415	IDUA	protein_coding	3425	protein_coding	-1.28291	4.89664	80.8876	5.55099e-10	3.22697e-08
FBXW9	19	12688053	12696631	-	ENSG00000132004	FBXW9	protein_coding	84261	protein_coding	-1.76303	1.43318	80.8725	5.56236e-10	3.22697e-08
PIK3C2B	1	204422628	204494724	-	ENSG00000133056	PIK3C2B	protein_coding	5287	protein_coding	-2.80861	4.05989	80.9233	5.52411e-10	3.22697e-08
ITGB8	7	20330702	20415754	+	ENSG00000105855	ITGB8	protein_coding	3696	protein_coding	5.27978	7.03542	80.7555	5.65155e-10	3.26692e-08
PLEKHM3	2	207821288	208025527	-	ENSG00000178385	PLEKHM3	protein_coding	389072	protein_coding	1.69409	5.54241	80.7078	5.68835e-10	3.27641e-08
HAGHL	16	726936	735525	+	ENSG00000103253	HAGHL	protein_coding	84264	protein_coding	-2.00655	3.50765	80.5809	5.78744e-10	3.32158e-08
F13A1	6	6144085	6321013	-	ENSG00000124491	F13A1	protein_coding	2162	protein_coding	-8.90021	4.95883	80.4842	5.8643e-10	3.35371e-08
MAGED2	X	54807599	54816015	+	ENSG00000102316	MAGED2	protein_coding	10916	protein_coding	0.893428	6.35637	80.4201	5.91574e-10	3.37113e-08
MBD4	3	129430944	129440179	-	ENSG00000129071	MBD4	protein_coding	8930	protein_coding	0.769858	6.07209	80.317	5.99958e-10	3.40683e-08
TONSL	8	144428775	144444440	-	ENSG00000160949	TONSL	protein_coding	4796	protein_coding	-1.70108	2.94951	80.1467	6.14091e-10	3.4748e-08
RRP8	11	6595072	6603616	-	ENSG00000132275	RRP8	protein_coding	23378	protein_coding	-0.648184	4.37028	80.0377	6.23321e-10	3.51466e-08
PLAA	9	26903372	26947242	-	ENSG00000137055	PLAA	protein_coding	9373	protein_coding	1.12608	5.59131	79.9613	6.29877e-10	3.52687e-08
ENTR1	9	136401922	136410614	-	ENSG00000165689	ENTR1	protein_coding	10807	protein_coding	-0.866799	5.35814	79.9783	6.28409e-10	3.52687e-08
TP53INP2	20	34704339	34713439	+	ENSG00000078804	TP53INP2	protein_coding	58476	protein_coding	1.33194	5.14235	79.8669	6.38078e-10	3.56039e-08
S100B	21	46598604	46605208	-	ENSG00000160307	S100B	protein_coding	6285	protein_coding	3.60792	4.39308	79.744	6.48928e-10	3.59459e-08
TARBP1	1	234391313	234479179	-	ENSG00000059588	TARBP1	protein_coding	6894	protein_coding	-1.33012	5.04402	79.7217	6.50919e-10	3.59459e-08
OTULINL	5	14581792	14616180	+	ENSG00000145569	OTULINL	protein_coding	54491	protein_coding	-1.57508	6.60532	79.7299	6.50188e-10	3.59459e-08
KAT2A	17	42113111	42121367	-	ENSG00000108773	KAT2A	protein_coding	2648	protein_coding	-1.98632	5.68307	79.6835	6.54345e-10	3.60114e-08
KHK	2	27086747	27100762	+	ENSG00000138030	KHK	protein_coding	3795	protein_coding	-2.64611	1.93274	79.5934	6.62498e-10	3.63357e-08
SLC16A1	1	112911847	112957013	-	ENSG00000155380	SLC16A1	protein_coding	6566	protein_coding	-1.71632	3.86122	79.5467	6.66766e-10	3.64453e-08
CEBPA	19	33299934	33302534	-	ENSG00000245848	CEBPA	protein_coding	1050	protein_coding	-2.0437	7.11298	79.4649	6.74318e-10	3.67332e-08
FAM117B	2	202634969	202769757	+	ENSG00000138439	FAM117B	protein_coding	150864	protein_coding	-3.21114	4.31401	79.3952	6.80815e-10	3.69618e-08
TSPAN14	10	80454166	80533124	+	ENSG00000108219	TSPAN14	protein_coding	81619	protein_coding	0.795055	7.95435	79.2541	6.94186e-10	3.74348e-08
SMC2	9	104094260	104141419	+	ENSG00000136824	SMC2	protein_coding	10592	protein_coding	-1.36992	4.33458	79.2652	6.93123e-10	3.74348e-08
SPATA13	13	23979805	24307074	+	ENSG00000182957	SPATA13	protein_coding	221178	protein_coding	1.10303	6.76062	79.2161	6.9784e-10	3.7506e-08
TMEM223	11	62771629	62792006	-	ENSG00000168569	TMEM223	protein_coding	79064	protein_coding	-1.74679	2.68982	79.19	7.00353e-10	3.75156e-08
ATP13A3	3	194402672	194498364	-	ENSG00000133657	ATP13A3	protein_coding	79572	protein_coding	2.34743	8.58255	78.8365	7.35432e-10	3.92638e-08
ZNF365	10	62374192	62670301	+	ENSG00000138311	ZNF365	protein_coding	22891	protein_coding	2.98799	0.707042	78.7852	7.40666e-10	3.94123e-08
NDP	X	43948776	43973395	-	ENSG00000124479	NDP	protein_coding	4693	protein_coding	6.05859	0.678187	83.4299	7.51206e-10	3.97108e-08
AC083837.1	8	78805293	78956082	+	ENSG00000285744	AC083837.1	lncRNA		lncRNA	4.67069	1.79819	78.6595	7.5369e-10	3.97108e-08
ADORA3	1	111499429	111503760	-	ENSG00000282608	ADORA3	protein_coding	140	protein_coding	-3.29767	3.08254	78.6647	7.53141e-10	3.97108e-08
RNF125	18	32018825	32073219	+	ENSG00000101695	RNF125	protein_coding	54941	protein_coding	-3.1595	5.25105	78.5821	7.61828e-10	4.00084e-08
CFL2	14	34709113	34714823	-	ENSG00000165410	CFL2	protein_coding	1073	protein_coding	-1.16168	3.10622	78.5567	7.64515e-10	4.00187e-08
DUSP6	12	89347235	89352501	-	ENSG00000139318	DUSP6	protein_coding	1848	protein_coding	1.85107	7.77453	78.4096	7.80306e-10	4.07127e-08
KIF3B	20	32277651	32335011	+	ENSG00000101350	KIF3B	protein_coding	9371	protein_coding	1.04082	5.14493	78.3377	7.8814e-10	4.09342e-08
LIX1L	1	145933423	145958017	-	ENSG00000271601	LIX1L	protein_coding	128077	protein_coding	-0.78341	5.78379	78.324	7.89645e-10	4.09342e-08
LYN	8	55879835	56014169	+	ENSG00000254087	LYN	protein_coding	4067	protein_coding	2.13558	9.32884	77.8728	8.40917e-10	4.34209e-08
SHOC2	10	110919547	111013667	+	ENSG00000108061	SHOC2	protein_coding	8036	protein_coding	0.743078	6.19638	77.8549	8.4302e-10	4.34209e-08
N4BP1	16	48538726	48620148	-	ENSG00000102921	N4BP1	protein_coding	9683	protein_coding	1.82739	7.55533	77.7155	8.59621e-10	4.41345e-08
NUP85	17	75205659	75235758	+	ENSG00000125450	NUP85	protein_coding	79902	protein_coding	-0.739721	5.97227	77.6459	8.68035e-10	4.44246e-08
IDO2	8	39934614	40016391	+	ENSG00000188676	IDO2	protein_coding	169355	protein_coding	5.78672	2.64771	77.5528	8.79432e-10	4.4865e-08
PTPN18	2	130356045	130375405	+	ENSG00000072135	PTPN18	protein_coding	26469	protein_coding	-0.861023	7.53887	77.446	8.92695e-10	4.53975e-08
NAMPTP1	10	36521721	36524234	-	ENSG00000229644	NAMPTP1	processed_pseudogene	646309	pseudo	3.07045	2.98201	77.3397	9.06121e-10	4.59349e-08
EPHB6	7	142855061	142871094	+	ENSG00000106123	EPHB6	protein_coding	2051	protein_coding	-2.0525	4.89615	76.879	9.66819e-10	4.88578e-08
C1orf122	1	37806979	37809454	+	ENSG00000197982	C1orf122	protein_coding	127687	protein_coding	2.18346	5.03969	76.7904	9.78981e-10	4.93173e-08
MCM6	2	135839626	135876443	-	ENSG00000076003	MCM6	protein_coding	4175	protein_coding	-1.30959	4.89838	76.6188	1.003e-09	5.03692e-08
SLC39A10	2	195575977	195737702	+	ENSG00000196950	SLC39A10	protein_coding	57181	protein_coding	-2.30079	5.30755	76.5805	1.00844e-09	5.0485e-08
PTGES	9	129738331	129753042	-	ENSG00000148344	PTGES	protein_coding	9536	protein_coding	4.79495	1.07187	76.5082	1.01882e-09	5.08463e-08
ADGRL1	19	14147743	14206187	-	ENSG00000072071	ADGRL1	protein_coding	22859	protein_coding	-1.67991	4.5575	76.4221	1.03131e-09	5.13102e-08
IL36RN	2	113058638	113065382	+	ENSG00000136695	IL36RN	protein_coding	26525	protein_coding	6.39141	1.90259	80.6318	1.07379e-09	5.27702e-08
NBPF9	1	149054027	149103561	-	ENSG00000269713	NBPF9	protein_coding	400818	protein_coding	2.25132	4.10655	76.1429	1.07298e-09	5.27702e-08
GALM	2	38666081	38741237	+	ENSG00000143891	GALM	protein_coding	130589	protein_coding	-2.44408	4.93604	76.1733	1.06835e-09	5.27702e-08
FAM13A	4	88725955	89111398	-	ENSG00000138640	FAM13A	protein_coding	10144	protein_coding	-3.77327	4.39867	76.1727	1.06845e-09	5.27702e-08
PFKFB2	1	207034366	207081024	+	ENSG00000123836	PFKFB2	protein_coding	5208	protein_coding	-2.05484	4.10173	75.8801	1.11384e-09	5.45713e-08
PPBP	4	73986439	73988190	-	ENSG00000163736	PPBP	protein_coding	5473	protein_coding	7.37853	5.12701	75.8524	1.11824e-09	5.46205e-08
SH3BP5	3	15254353	15341368	-	ENSG00000131370	SH3BP5	protein_coding	9467	protein_coding	1.89747	6.62906	75.8019	1.12633e-09	5.48488e-08
PHYH	10	13277796	13302412	-	ENSG00000107537	PHYH	protein_coding	5264	protein_coding	-1.42632	3.32342	75.7473	1.13513e-09	5.51102e-08
HAS1	19	51713112	51723994	-	ENSG00000105509	HAS1	protein_coding	3036	protein_coding	8.71177	1.32671	92.348	1.19543e-09	5.75733e-08
MXD1	2	69897688	69942945	+	ENSG00000059728	MXD1	protein_coding	4084	protein_coding	2.16014	8.03624	75.3902	1.19452e-09	5.75733e-08
GPC4	X	133300103	133415489	-	ENSG00000076716	GPC4	protein_coding	2239	protein_coding	-3.21371	1.84258	75.378	1.19661e-09	5.75733e-08
FAM216A	12	110468415	110490385	+	ENSG00000204856	FAM216A	protein_coding	29902	protein_coding	-2.6208	2.44973	75.2795	1.21361e-09	5.82169e-08
TXNIP	1	145992435	145996579	-	ENSG00000265972	TXNIP	protein_coding	10628	protein_coding	-1.76564	10.2487	75.1053	1.24429e-09	5.95111e-08
BRAT1	7	2537810	2555694	-	ENSG00000106009	BRAT1	protein_coding	221927	protein_coding	-0.97372	5.99804	74.9944	1.26425e-09	6.02865e-08
MT1F	16	56657731	56660698	+	ENSG00000198417	MT1F	protein_coding	4494	protein_coding	3.8605	3.64366	74.9272	1.27651e-09	6.05747e-08
SOD2	6	159669069	159745186	-	ENSG00000112096	SOD2	protein_coding	6648	protein_coding	3.08479	10.4306	74.92	1.27784e-09	6.05747e-08
PARVG	22	44172956	44219533	+	ENSG00000138964	PARVG	protein_coding	64098	protein_coding	-0.98725	8.34921	74.8692	1.28721e-09	6.08394e-08
AC005332.4	17	68205489	68207493	+	ENSG00000274712	AC005332.4	lncRNA		lncRNA	-1.1932	3.78692	74.7914	1.3017e-09	6.13441e-08
ACO1	9	32384603	32454769	+	ENSG00000122729	ACO1	protein_coding	48	protein_coding	1.24463	4.63292	74.7424	1.31092e-09	6.15978e-08
PDE7A	8	65717510	65842322	-	ENSG00000205268	PDE7A	protein_coding	5150	protein_coding	1.09753	6.96294	74.7058	1.31784e-09	6.17425e-08
CDK10	16	89680737	89696354	+	ENSG00000185324	CDK10	protein_coding	8558	protein_coding	-1.15673	6.24341	74.6494	1.32858e-09	6.20648e-08
TBC1D17	19	49877425	49888750	+	ENSG00000104946	TBC1D17	protein_coding	79735	protein_coding	-1.71499	6.04358	74.4885	1.35978e-09	6.33381e-08
ZBTB17	1	15941869	15976132	-	ENSG00000116809	ZBTB17	protein_coding	7709	protein_coding	0.981251	5.95258	74.2965	1.39802e-09	6.49312e-08
LIN54	4	82909973	83012926	-	ENSG00000189308	LIN54	protein_coding	132660	protein_coding	1.03802	4.64346	74.2112	1.41538e-09	6.55478e-08
ZNF395	8	28345590	28402701	-	ENSG00000186918	ZNF395	protein_coding	55893	protein_coding	-3.48497	5.30119	73.9017	1.48033e-09	6.83589e-08
HYI	1	43451003	43453989	-	ENSG00000178922	HYI	protein_coding	81888	protein_coding	-1.28258	3.52453	73.8732	1.48646e-09	6.84454e-08
PDK2	17	50094737	50112152	+	ENSG00000005882	PDK2	protein_coding	5164	protein_coding	-1.82471	4.01976	73.8295	1.49594e-09	6.86848e-08
MZT2A	2	131464900	131492743	-	ENSG00000173272	MZT2A	protein_coding	653784	protein_coding	-1.32591	3.45368	73.7098	1.52219e-09	6.94932e-08
LTB4R	14	24311450	24318036	+	ENSG00000213903	LTB4R	protein_coding	1241	protein_coding	-1.59223	4.9872	73.717	1.52058e-09	6.94932e-08
CCL4	17	36103827	36105621	+	ENSG00000275302	CCL4	protein_coding	6351	protein_coding	4.41727	7.72555	73.6831	1.5281e-09	6.95653e-08
NFE2L1	17	48048329	48061545	+	ENSG00000082641	NFE2L1	protein_coding	4779	protein_coding	1.14118	8.01528	73.5648	1.55465e-09	7.04381e-08
RGS12	4	3293028	3439913	+	ENSG00000159788	RGS12	protein_coding	6002	protein_coding	-1.27383	6.3266	73.5587	1.55604e-09	7.04381e-08
HPS5	11	18278668	18322198	-	ENSG00000110756	HPS5	protein_coding	11234	protein_coding	1.03515	5.79451	73.5227	1.56422e-09	7.06096e-08
PAG1	8	80967810	81112068	-	ENSG00000076641	PAG1	protein_coding	55824	protein_coding	1.62621	7.01734	73.1705	1.64672e-09	7.41254e-08
MCOLN2	1	84925583	84997113	-	ENSG00000153898	MCOLN2	protein_coding	255231	protein_coding	3.76242	4.527	72.9769	1.69406e-09	7.60434e-08
TBX3	12	114670255	114684175	-	ENSG00000135111	TBX3	protein_coding	6926	protein_coding	4.64208	-0.439683	72.8126	1.73535e-09	7.76797e-08
TBC1D10B	16	30357102	30370494	-	ENSG00000169221	TBC1D10B	protein_coding	26000	protein_coding	0.621953	6.56767	72.7389	1.75423e-09	7.83071e-08
CD47	3	108043091	108091862	-	ENSG00000196776	CD47	protein_coding	961	protein_coding	1.32264	7.70892	72.7118	1.76123e-09	7.84014e-08
RGS10	10	119499817	119542719	-	ENSG00000148908	RGS10	protein_coding	6001	protein_coding	-0.805683	5.97291	72.6395	1.78003e-09	7.90196e-08
SCAP	3	47413681	47477126	-	ENSG00000114650	SCAP	protein_coding	22937	protein_coding	-0.908492	6.19347	72.5388	1.80661e-09	7.99784e-08
DPEP2	16	67987394	68000586	-	ENSG00000167261	DPEP2	protein_coding	64174	protein_coding	-4.50229	6.67558	72.3495	1.85767e-09	8.20132e-08
GNA15	19	3136033	3163749	+	ENSG00000060558	GNA15	protein_coding	2769	protein_coding	1.53585	6.78068	72.2448	1.88657e-09	8.30608e-08
SH3RF1	4	169094259	169270956	-	ENSG00000154447	SH3RF1	protein_coding	57630	protein_coding	-1.54901	2.21034	72.1133	1.92357e-09	8.43198e-08
ITGA6	2	172427354	172506459	+	ENSG00000091409	ITGA6	protein_coding	3655	protein_coding	-2.11902	5.37877	72.1059	1.92566e-09	8.43198e-08
STAT4	2	191029576	191151596	-	ENSG00000138378	STAT4	protein_coding	6775	protein_coding	2.97974	6.04598	72.0707	1.9357e-09	8.45292e-08
TMEM134	11	67461710	67469272	-	ENSG00000172663	TMEM134	protein_coding	80194	protein_coding	-1.2899	4.79947	72.0033	1.95512e-09	8.51456e-08
ATP2B1	12	89588049	89709300	-	ENSG00000070961	ATP2B1	protein_coding	490	protein_coding	-1.22735	6.79978	71.896	1.98641e-09	8.62748e-08
ABHD14B	3	51968510	51983409	-	ENSG00000114779	ABHD14B	protein_coding	84836	protein_coding	-1.87888	5.31767	71.8083	2.01238e-09	8.71669e-08
IDO1	8	39902275	39928790	+	ENSG00000131203	IDO1	protein_coding	3620	protein_coding	7.93919	8.35156	71.7299	2.03591e-09	8.79491e-08
WNT5B	12	1529891	1647212	+	ENSG00000111186	WNT5B	protein_coding	81029	protein_coding	3.06209	1.13354	71.6859	2.04924e-09	8.82875e-08
SERPINB2	18	63871692	63903888	+	ENSG00000197632	SERPINB2	protein_coding	5055	protein_coding	5.58955	7.05524	71.571	2.08449e-09	8.93913e-08
AC004847.1	7	44958999	44960909	-	ENSG00000260997	AC004847.1	lncRNA		lncRNA	2.06971	3.93494	71.5483	2.09154e-09	8.93913e-08
ADAM10	15	58588809	58749791	-	ENSG00000137845	ADAM10	protein_coding	102	protein_coding	0.880816	8.30502	71.5556	2.08928e-09	8.93913e-08
MAP3K5	6	136557046	136792477	-	ENSG00000197442	MAP3K5	protein_coding	4217	protein_coding	0.972506	5.8757	71.4996	2.10674e-09	8.96873e-08
ST6GALNAC4	9	127907886	127917041	-	ENSG00000136840	ST6GALNAC4	protein_coding	27090	protein_coding	-1.24657	4.2253	71.4904	2.10963e-09	8.96873e-08
SPATC1L	21	46161148	46184476	-	ENSG00000160284	SPATC1L	protein_coding	84221	protein_coding	-1.98778	2.22752	71.4239	2.13058e-09	9.03389e-08
AKIRIN1	1	38991276	39006059	+	ENSG00000174574	AKIRIN1	protein_coding	79647	protein_coding	0.634708	6.35439	71.1953	2.20439e-09	9.32225e-08
RNPEPL1	2	240565804	240581372	+	ENSG00000142327	RNPEPL1	protein_coding	57140	protein_coding	-0.716793	7.635	71.1422	2.22191e-09	9.37166e-08
ZBED3	5	77072072	77087285	-	ENSG00000132846	ZBED3	protein_coding	84327	protein_coding	-2.14384	4.03423	70.6469	2.39279e-09	1.0066e-07
NAB1	2	190646746	190692766	+	ENSG00000138386	NAB1	protein_coding	4664	protein_coding	0.86043	5.73097	70.6288	2.3993e-09	1.0067e-07
COQ8A	1	226897536	226987545	+	ENSG00000163050	COQ8A	protein_coding	56997	protein_coding	-1.78924	5.8914	70.5306	2.43492e-09	1.01899e-07
RFX7	15	56087280	56243266	-	ENSG00000181827	RFX7	protein_coding	64864	protein_coding	-1.46121	5.22459	70.2757	2.53e-09	1.05603e-07
FBXO41	2	73254682	73284431	-	ENSG00000163013	FBXO41	protein_coding	150726	protein_coding	-1.26421	5.22976	70.0281	2.62621e-09	1.09335e-07
CYP4F11	19	15912367	15934867	-	ENSG00000171903	CYP4F11	protein_coding	57834	protein_coding	2.6179	1.18948	69.8323	2.70504e-09	1.12107e-07
SNRPD3	22	24555958	24582052	+	ENSG00000100028	SNRPD3	protein_coding	6634	protein_coding	-1.06007	5.05804	69.8282	2.70674e-09	1.12107e-07
MN1	22	27748277	27801756	-	ENSG00000169184	MN1	protein_coding	4330	protein_coding	3.15347	3.43549	69.6872	2.7651e-09	1.13645e-07
LINC01215	3	108125821	108138610	+	ENSG00000271856	LINC01215	lncRNA	101929623	lncRNA	3.00958	3.54213	69.6994	2.76001e-09	1.13645e-07
RECQL4	8	144511288	144517845	-	ENSG00000160957	RECQL4	protein_coding	9401	protein_coding	-1.27103	2.41065	69.7095	2.75577e-09	1.13645e-07
CDCA7L	7	21900899	21945903	-	ENSG00000164649	CDCA7L	protein_coding	55536	protein_coding	-1.8261	3.58621	69.5029	2.84345e-09	1.16567e-07
ZSWIM7	17	15976560	15999717	-	ENSG00000214941	ZSWIM7	protein_coding	125150	protein_coding	-1.31928	3.8278	69.3943	2.8907e-09	1.18202e-07
FOSL2	2	28392448	28417317	+	ENSG00000075426	FOSL2	protein_coding	2355	protein_coding	1.12278	7.87669	69.3762	2.89866e-09	1.18227e-07
SLC19A1	21	45493572	45573365	-	ENSG00000173638	SLC19A1	protein_coding	6573	protein_coding	-2.19661	4.23617	69.3147	2.92586e-09	1.18881e-07
FABP3	1	31365253	31376850	-	ENSG00000121769	FABP3	protein_coding	2170	protein_coding	-4.40826	2.52174	73.148	2.92948e-09	1.18881e-07
ASGR2	17	7101322	7115700	-	ENSG00000161944	ASGR2	protein_coding	433	protein_coding	-3.3043	3.97506	69.1979	2.9783e-09	1.20557e-07
CLDND1	3	98497912	98523066	-	ENSG00000080822	CLDND1	protein_coding	56650	protein_coding	0.769972	6.11044	69.1522	2.9991e-09	1.21094e-07
AC106865.1	4	153640168	153681180	+	ENSG00000250771	AC106865.1	transcribed_unprocessed_pseudogene	100419170	pseudo	4.07342	5.61584	69.1047	3.02088e-09	1.21668e-07
INSIG2	2	118088452	118110997	+	ENSG00000125629	INSIG2	protein_coding	51141	protein_coding	1.94909	4.92623	69.0751	3.03454e-09	1.21913e-07
CEACAM3	19	41796587	41811554	+	ENSG00000170956	CEACAM3	protein_coding	1084	protein_coding	2.30001	3.70964	68.9775	3.08001e-09	1.23431e-07
SLC39A13	11	47407132	47416496	+	ENSG00000165915	SLC39A13	protein_coding	91252	protein_coding	0.97469	5.85428	68.7816	3.17357e-09	1.26864e-07
AC008033.3	12	68426331	68427737	-	ENSG00000273824	AC008033.3	lncRNA		lncRNA	4.45863	1.427	68.7124	3.20731e-09	1.27894e-07
CTSL	9	87726109	87731469	+	ENSG00000135047	CTSL	protein_coding	1514	protein_coding	2.89929	9.97234	68.5894	3.26824e-09	1.30002e-07
MXI1	10	110207605	110287365	+	ENSG00000119950	MXI1	protein_coding	4601	protein_coding	-3.57772	5.08128	68.4896	3.31862e-09	1.3168e-07
PI3	20	45174902	45176544	+	ENSG00000124102	PI3	protein_coding	5266	protein_coding	4.91157	1.55348	68.3975	3.36586e-09	1.33225e-07
AURKB	17	8204733	8210600	-	ENSG00000178999	AURKB	protein_coding	9212	protein_coding	-4.05377	-0.309585	68.2618	3.43674e-09	1.35696e-07
TREM2	6	41158506	41163186	-	ENSG00000095970	TREM2	protein_coding	54209	protein_coding	-4.90388	5.01176	68.1367	3.50345e-09	1.37991e-07
SHMT1	17	18327860	18363563	-	ENSG00000176974	SHMT1	protein_coding	6470	protein_coding	-2.64741	3.53062	68.1056	3.52026e-09	1.38315e-07
AQP9	15	58138169	58185911	+	ENSG00000103569	AQP9	protein_coding	366	protein_coding	2.03552	7.87256	67.961	3.5996e-09	1.40743e-07
HACD2	3	123490820	123585053	-	ENSG00000206527	HACD2	protein_coding	201562	protein_coding	-0.739633	5.67802	67.964	3.59793e-09	1.40743e-07
ITPK1	14	92936914	93116320	-	ENSG00000100605	ITPK1	protein_coding	3705	protein_coding	-0.774528	6.59891	67.9306	3.61646e-09	1.41059e-07
TGFA	2	70447284	70554193	-	ENSG00000163235	TGFA	protein_coding	7039	protein_coding	3.5113	3.97362	67.8082	3.68544e-09	1.43402e-07
ACTR1B	2	97655939	97664044	-	ENSG00000115073	ACTR1B	protein_coding	10120	protein_coding	-0.94646	5.858	67.7034	3.74559e-09	1.45391e-07
CUTA	6	33416442	33418317	-	ENSG00000112514	CUTA	protein_coding	51596	protein_coding	-1.06443	5.06915	67.6131	3.79828e-09	1.4708e-07
CDK5RAP2	9	120388869	120580170	-	ENSG00000136861	CDK5RAP2	protein_coding	55755	protein_coding	1.0532	6.29629	67.5413	3.84071e-09	1.48184e-07
HEATR3	16	50065970	50107272	+	ENSG00000155393	HEATR3	protein_coding	55027	protein_coding	-0.839413	5.07786	67.5028	3.86366e-09	1.48184e-07
CD86	3	122055362	122121139	+	ENSG00000114013	CD86	protein_coding	942	protein_coding	-1.23516	7.27236	67.5094	3.85975e-09	1.48184e-07
SATB1	3	18345377	18445588	-	ENSG00000182568	SATB1	protein_coding	6304	protein_coding	-1.32	7.18607	67.5229	3.85164e-09	1.48184e-07
SLCO4A1	20	62642503	62685785	+	ENSG00000101187	SLCO4A1	protein_coding	28231	protein_coding	3.29492	3.72487	67.3333	3.96657e-09	1.51768e-07
MARVELD1	10	97713173	97718150	+	ENSG00000155254	MARVELD1	protein_coding	83742	protein_coding	-2.36096	5.13296	67.1928	4.05405e-09	1.54747e-07
NUDT19	19	32691961	32713796	+	ENSG00000213965	NUDT19	protein_coding	390916	protein_coding	-1.15294	3.64356	67.1595	4.07507e-09	1.55181e-07
LINC02541	6	113616927	113650090	-	ENSG00000230943	LINC02541	lncRNA	101927686	lncRNA	3.40733	0.937903	66.9864	4.18632e-09	1.59041e-07
C1orf127	1	10946471	10982037	-	ENSG00000175262	C1orf127	protein_coding	148345	protein_coding	-4.44116	1.18537	75.0245	4.23416e-09	1.60479e-07
DLD	7	107891162	107931730	+	ENSG00000091140	DLD	protein_coding	1738	protein_coding	1.06396	6.02854	66.8802	4.2562e-09	1.60557e-07
ECI2	6	4115689	4135597	-	ENSG00000198721	ECI2	protein_coding	10455	protein_coding	-1.00158	4.3622	66.8892	4.25021e-09	1.60557e-07
SETD1A	16	30957754	30984664	+	ENSG00000099381	SETD1A	protein_coding	9739	protein_coding	-0.642803	6.27361	66.8034	4.30746e-09	1.6211e-07
ABCB5	7	20615207	20777038	+	ENSG00000004846	ABCB5	protein_coding	340273	protein_coding	5.09649	2.91383	74.067	4.79451e-09	1.80018e-07
HHEX	10	92689955	92695647	+	ENSG00000152804	HHEX	protein_coding	3087	protein_coding	-2.25367	4.6862	65.9608	4.91562e-09	1.84135e-07
LIPA	10	89213569	89414557	-	ENSG00000107798	LIPA	protein_coding	3988	protein_coding	-2.43089	9.84064	65.9037	4.96003e-09	1.84937e-07
FAXDC2	5	154818492	154859252	-	ENSG00000170271	FAXDC2	protein_coding	10826	protein_coding	-6.44995	2.54799	65.9147	4.95147e-09	1.84937e-07
IRAK2	3	10164919	10243745	+	ENSG00000134070	IRAK2	protein_coding	3656	protein_coding	2.6956	5.20037	65.6923	5.1282e-09	1.90764e-07
WDR90	16	649311	667833	+	ENSG00000161996	WDR90	protein_coding	197335	protein_coding	-1.17173	3.76606	65.4779	5.30494e-09	1.96883e-07
SEC22B	1	120150898	120176520	-	ENSG00000265808	SEC22B	protein_coding	9554	protein_coding	0.759047	6.86509	65.3769	5.39047e-09	1.99244e-07
PCMTD2	20	64255695	64287821	+	ENSG00000203880	PCMTD2	protein_coding	55251	protein_coding	-1.36513	6.13888	65.3735	5.39336e-09	1.99244e-07
GNG7	19	2511219	2702694	-	ENSG00000176533	GNG7	protein_coding	2788	protein_coding	-2.20648	3.56955	65.0987	5.63379e-09	2.07649e-07
CTNND2	5	10971836	11904446	-	ENSG00000169862	CTNND2	protein_coding	1501	protein_coding	4.63041	0.0852776	65.0039	5.71935e-09	2.07854e-07
NSUN3	3	94062980	94131832	+	ENSG00000178694	NSUN3	protein_coding	63899	protein_coding	1.12051	4.65934	65.0459	5.68125e-09	2.07854e-07
PPP1R15B	1	204403381	204411817	-	ENSG00000158615	PPP1R15B	protein_coding	84919	protein_coding	0.757727	6.9815	65.0034	5.71981e-09	2.07854e-07
TMX4	20	7977346	8019805	-	ENSG00000125827	TMX4	protein_coding	56255	protein_coding	-0.829882	6.03412	65.0142	5.70995e-09	2.07854e-07
DENND6B	22	50309030	50327012	-	ENSG00000205593	DENND6B	protein_coding	414918	protein_coding	-1.19571	3.09403	64.9923	5.7299e-09	2.07854e-07
BTBD2	19	1985438	2034881	-	ENSG00000133243	BTBD2	protein_coding	55643	protein_coding	-1.2779	6.03694	65.0426	5.68423e-09	2.07854e-07
DUSP28	2	240560054	240564014	+	ENSG00000188542	DUSP28	protein_coding	285193	protein_coding	-1.36979	3.03761	65.0533	5.67454e-09	2.07854e-07
MBP	18	76978827	77133683	-	ENSG00000197971	MBP	protein_coding	4155	protein_coding	-0.811065	7.723	64.8378	5.87254e-09	2.12549e-07
EBI3	19	4229523	4237528	+	ENSG00000105246	EBI3	protein_coding	10148	protein_coding	5.80136	4.60992	64.8013	5.90681e-09	2.13309e-07
DUS2	16	67987746	68079320	+	ENSG00000167264	DUS2	protein_coding	54920	protein_coding	-1.15031	3.91248	64.7611	5.94482e-09	2.142e-07
HMGN2P46	15	45511136	45586290	+	ENSG00000179362	HMGN2P46	transcribed_processed_pseudogene		pseudo	3.67669	2.57821	64.7359	5.96874e-09	2.14581e-07
PTPN1	20	50510321	50585241	+	ENSG00000196396	PTPN1	protein_coding	5770	protein_coding	1.5575	7.70969	64.6312	6.06939e-09	2.17712e-07
TREM1	6	41267926	41286682	-	ENSG00000124731	TREM1	protein_coding	54210	protein_coding	3.30911	5.88172	64.5387	6.15972e-09	2.2046e-07
TPM2	9	35681992	35690056	-	ENSG00000198467	TPM2	protein_coding	7169	protein_coding	-2.78124	4.51615	64.5214	6.17681e-09	2.20581e-07
GCH1	14	54842008	54902826	-	ENSG00000131979	GCH1	protein_coding	2643	protein_coding	4.36582	6.72789	64.4858	6.21204e-09	2.20857e-07
ABHD17C	15	80679684	80755621	+	ENSG00000136379	ABHD17C	protein_coding	58489	protein_coding	3.15988	2.83485	64.4954	6.20254e-09	2.20857e-07
DHRS3	1	12567910	12618210	-	ENSG00000162496	DHRS3	protein_coding	9249	protein_coding	-2.59188	4.34552	64.4579	6.23979e-09	2.21354e-07
GCKR	2	27496839	27523684	+	ENSG00000084734	GCKR	protein_coding	2646	protein_coding	4.83305	0.319203	77.371	6.26069e-09	2.21606e-07
OPTN	10	13099449	13138308	+	ENSG00000123240	OPTN	protein_coding	10133	protein_coding	2.51222	6.76062	64.3072	6.3922e-09	2.25764e-07
ALDH5A1	6	24494867	24537207	+	ENSG00000112294	ALDH5A1	protein_coding	7915	protein_coding	-2.82505	3.3986	64.2571	6.44383e-09	2.27089e-07
AK3	9	4709556	4742043	-	ENSG00000147853	AK3	protein_coding	50808	protein_coding	-0.824833	4.39588	64.239	6.46255e-09	2.2725e-07
HSD11B1-AS1	1	209661364	209724125	-	ENSG00000227591	HSD11B1-AS1	lncRNA	101930114	lncRNA	5.56376	-0.912122	64.1966	6.50661e-09	2.283e-07
MCL1	1	150574551	150579738	-	ENSG00000143384	MCL1	protein_coding	4170	protein_coding	1.223	9.38686	64.145	6.56069e-09	2.29696e-07
MAPKAPK5-AS1	12	111839764	111842902	-	ENSG00000234608	MAPKAPK5-AS1	lncRNA	51275	lncRNA	-1.12715	4.65076	64.017	6.69707e-09	2.33961e-07
AC023202.1	8	24169001	24177080	-	ENSG00000253891	AC023202.1	lncRNA		lncRNA	4.67126	-0.2979	63.8041	6.93055e-09	2.41429e-07
GCLC	6	53497341	53616970	-	ENSG00000001084	GCLC	protein_coding	2729	protein_coding	-1.46818	5.90642	63.7948	6.94089e-09	2.41429e-07
FAAP100	17	81539885	81553961	-	ENSG00000185504	FAAP100	protein_coding	80233	protein_coding	-0.728809	5.30218	63.76	6.98e-09	2.42265e-07
LSP1	11	1852970	1892267	+	ENSG00000130592	LSP1	protein_coding	4046	protein_coding	-1.52901	9.60179	63.7328	7.0106e-09	2.42802e-07
FFAR2	19	35443907	35451767	+	ENSG00000126262	FFAR2	protein_coding	2867	protein_coding	4.36337	5.45732	63.6463	7.1092e-09	2.45688e-07
KLF11	2	10042849	10054836	+	ENSG00000172059	KLF11	protein_coding	8462	protein_coding	-1.22465	5.4826	63.5888	7.17547e-09	2.47446e-07
ARHGEF6	X	136665547	136780932	-	ENSG00000129675	ARHGEF6	protein_coding	9459	protein_coding	-1.57908	7.09632	63.4958	7.28419e-09	2.50657e-07
RNF187	1	228487382	228496188	+	ENSG00000168159	RNF187	protein_coding	149603	protein_coding	-0.780044	6.16262	63.3345	7.47682e-09	2.56189e-07
PHETA1	12	111360651	111369121	-	ENSG00000198324	PHETA1	protein_coding	144717	protein_coding	-1.45004	4.49895	63.3373	7.47338e-09	2.56189e-07
NRGN	11	124739942	124747210	+	ENSG00000154146	NRGN	protein_coding	4900	protein_coding	-2.62021	4.53476	63.2579	7.57012e-09	2.58834e-07
PFAS	17	8247618	8270491	+	ENSG00000178921	PFAS	protein_coding	5198	protein_coding	-1.79415	4.66115	63.1623	7.68846e-09	2.62322e-07
IFNAR1	21	33324429	33359864	+	ENSG00000142166	IFNAR1	protein_coding	3454	protein_coding	0.955824	7.6313	63.1153	7.74738e-09	2.63214e-07
BACE1	11	117285207	117316259	-	ENSG00000186318	BACE1	protein_coding	23621	protein_coding	-2.11879	3.07482	63.1206	7.7407e-09	2.63214e-07
NR3C1	5	143277931	143435512	-	ENSG00000113580	NR3C1	protein_coding	2908	protein_coding	0.954018	7.26869	62.9747	7.92637e-09	2.68727e-07
SLC7A6	16	68264516	68301823	+	ENSG00000103064	SLC7A6	protein_coding	9057	protein_coding	-0.861596	6.52819	62.9439	7.9662e-09	2.69509e-07
ACSL5	10	112374018	112428380	+	ENSG00000197142	ACSL5	protein_coding	51703	protein_coding	1.98748	6.98244	62.9285	7.98618e-09	2.69617e-07
TMEM201	1	9588911	9614877	+	ENSG00000188807	TMEM201	protein_coding	199953	protein_coding	-1.15876	3.57059	62.7714	8.19311e-09	2.76024e-07
ODF2	9	128455186	128501292	+	ENSG00000136811	ODF2	protein_coding	4957	protein_coding	-0.622429	5.37792	62.7585	8.21039e-09	2.76027e-07
RGS2	1	192809039	192812275	+	ENSG00000116741	RGS2	protein_coding	5997	protein_coding	-3.38656	5.16551	62.68	8.31612e-09	2.78998e-07
HCN2	19	589881	617159	+	ENSG00000099822	HCN2	protein_coding	610	protein_coding	-2.7436	0.937381	62.6558	8.34898e-09	2.79517e-07
MYO1B	2	191245185	191425389	+	ENSG00000128641	MYO1B	protein_coding	4430	protein_coding	6.46891	1.62532	62.6278	8.38727e-09	2.80215e-07
OSBPL3	7	24796540	24981634	-	ENSG00000070882	OSBPL3	protein_coding	26031	protein_coding	-0.872884	5.68493	62.4902	8.57793e-09	2.8599e-07
MAP4K1	19	38587641	38618882	-	ENSG00000104814	MAP4K1	protein_coding	11184	protein_coding	-1.74993	5.58765	62.1731	9.03523e-09	3.00613e-07
SNX5	20	17941597	17968980	-	ENSG00000089006	SNX5	protein_coding	27131	protein_coding	-0.809226	6.43102	62.0735	9.18414e-09	3.04936e-07
RNF19B	1	32936445	32964685	-	ENSG00000116514	RNF19B	protein_coding	127544	protein_coding	2.40779	7.61853	61.9985	9.29806e-09	3.07822e-07
BAIAP2	17	81035122	81117432	+	ENSG00000175866	BAIAP2	protein_coding	10458	protein_coding	-1.62712	4.89066	61.9911	9.30935e-09	3.07822e-07
STRN3	14	30893799	31026401	-	ENSG00000196792	STRN3	protein_coding	29966	protein_coding	1.09448	4.45661	61.9779	9.3295e-09	3.07854e-07
SETD7	4	139495941	139606699	-	ENSG00000145391	SETD7	protein_coding	80854	protein_coding	-1.10185	5.42079	61.8403	9.54324e-09	3.14262e-07
PCGF5	10	91163012	91284337	+	ENSG00000180628	PCGF5	protein_coding	84333	protein_coding	1.24026	6.52313	61.7851	9.63035e-09	3.16482e-07
PLEKHG2	19	39412669	39428415	+	ENSG00000090924	PLEKHG2	protein_coding	64857	protein_coding	1.44233	6.56785	61.4725	1.01403e-08	3.32561e-07
SEC31B	10	100486646	100519864	-	ENSG00000075826	SEC31B	protein_coding	25956	protein_coding	-1.43392	5.4581	61.4587	1.01634e-08	3.3264e-07
H1F0	22	37805093	37807436	+	ENSG00000189060	H1F0	protein_coding	3005	protein_coding	1.60495	7.51487	61.4426	1.01906e-08	3.32851e-07
SESN2	1	28259518	28282491	+	ENSG00000130766	SESN2	protein_coding	83667	protein_coding	1.03266	4.4288	61.3722	1.031e-08	3.36067e-07
DNAJC4	11	64230278	64234286	+	ENSG00000110011	DNAJC4	protein_coding	3338	protein_coding	-1.09938	5.13862	61.1464	1.07032e-08	3.48179e-07
UCP2	11	73974672	73983246	-	ENSG00000175567	UCP2	protein_coding	7351	protein_coding	1.12479	8.58567	61.0955	1.0794e-08	3.49718e-07
NSUN5P2	7	72947581	72954790	-	ENSG00000106133	NSUN5P2	transcribed_unprocessed_pseudogene	260294	pseudo	-1.44437	4.0609	61.0999	1.07861e-08	3.49718e-07
FXR2	17	7591230	7614897	-	ENSG00000129245	FXR2	protein_coding	9513	protein_coding	0.689788	5.70866	61.0102	1.0948e-08	3.53993e-07
PIAS2	18	46803218	46920160	-	ENSG00000078043	PIAS2	protein_coding	9063	protein_coding	-0.811886	4.32742	60.9906	1.09839e-08	3.54439e-07
MFSD3	8	144509070	144511213	+	ENSG00000167700	MFSD3	protein_coding	113655	protein_coding	-1.62362	2.76634	60.9566	1.10461e-08	3.55734e-07
SELENOOLP	10	26664206	26697295	-	ENSG00000227932	SELENOOLP	transcribed_unitary_pseudogene		pseudo	4.87984	-2.18311	87.326	1.11186e-08	3.57351e-07
RAB21	12	71754863	71800286	+	ENSG00000080371	RAB21	protein_coding	23011	protein_coding	0.692076	6.25935	60.7106	1.15081e-08	3.69131e-07
COQ10B	2	197453423	197475308	+	ENSG00000115520	COQ10B	protein_coding	80219	protein_coding	1.1915	4.97154	60.6581	1.16092e-08	3.71633e-07
MAS1	6	159906690	159916530	+	ENSG00000130368	MAS1	protein_coding	4142	protein_coding	5.75028	1.79676	63.5924	1.1852e-08	3.77201e-07
FMNL3	12	49636499	49708165	-	ENSG00000161791	FMNL3	protein_coding	91010	protein_coding	1.10952	7.66458	60.5334	1.18535e-08	3.77201e-07
TMEM115	3	50354750	50359521	-	ENSG00000126062	TMEM115	protein_coding	11070	protein_coding	0.975365	5.77988	60.5476	1.18254e-08	3.77201e-07
TRPC4AP	20	35002404	35092807	-	ENSG00000100991	TRPC4AP	protein_coding	26133	protein_coding	0.646957	7.39734	60.5101	1.18997e-08	3.77921e-07
LTBP3	11	65538805	65558930	-	ENSG00000168056	LTBP3	protein_coding	4054	protein_coding	-1.51439	6.45679	60.4796	1.19606e-08	3.79106e-07
ZNF281	1	200404940	200410056	-	ENSG00000162702	ZNF281	protein_coding	23528	protein_coding	0.896362	5.33319	60.3958	1.21295e-08	3.82948e-07
NME3	16	1770286	1771730	-	ENSG00000103024	NME3	protein_coding	4832	protein_coding	-1.11928	4.10102	60.4	1.21208e-08	3.82948e-07
NPRL3	16	84271	138860	-	ENSG00000103148	NPRL3	protein_coding	8131	protein_coding	-0.846248	5.0926	60.3461	1.22308e-08	3.85389e-07
LINC00324	17	8220642	8224043	-	ENSG00000178977	LINC00324	lncRNA	284029	lncRNA	-1.85487	3.45981	60.2831	1.23606e-08	3.88718e-07
CASTOR2	7	74964705	75031528	+	ENSG00000274070	CASTOR2	protein_coding	729438	protein_coding	-1.8648	3.10302	60.2591	1.24103e-08	3.89519e-07
GGA2	16	23463542	23521995	-	ENSG00000103365	GGA2	protein_coding	23062	protein_coding	-1.43363	7.93652	60.1017	1.27425e-08	3.99165e-07
TUT7	9	86287733	86354454	-	ENSG00000083223	TUT7	protein_coding	79670	protein_coding	-0.765606	6.74728	60.0585	1.28354e-08	4.01292e-07
HCG11	6	26521709	26527404	+	ENSG00000228223	HCG11	lncRNA	493812	lncRNA	-0.977606	3.94194	59.9994	1.29634e-08	4.04111e-07
PROC	2	127418427	127429246	+	ENSG00000115718	PROC	protein_coding	5624	protein_coding	-4.58931	0.7452	59.9937	1.29758e-08	4.04111e-07
AC025580.2	15	45448427	45513767	+	ENSG00000259354	AC025580.2	lncRNA		lncRNA	3.3796	1.93904	59.9718	1.30237e-08	4.04818e-07
CRYZL2P	1	178006136	178037950	-	ENSG00000242193	CRYZL2P	transcribed_unitary_pseudogene	730102	pseudo	-2.05403	2.12435	59.9575	1.3055e-08	4.05008e-07
UGP2	2	63840940	63891562	+	ENSG00000169764	UGP2	protein_coding	7360	protein_coding	1.38647	7.06603	59.8153	1.33715e-08	4.14026e-07
NXT2	X	109535781	109544690	+	ENSG00000101888	NXT2	protein_coding	55916	protein_coding	1.18514	4.29504	59.6939	1.36479e-08	4.21772e-07
PSMC6	14	52707178	52728590	+	ENSG00000100519	PSMC6	protein_coding	5706	protein_coding	0.783745	6.10924	59.6572	1.37326e-08	4.23577e-07
C16orf58	16	31489471	31509309	-	ENSG00000140688	C16orf58	protein_coding	64755	protein_coding	-0.766773	6.12922	59.6384	1.37764e-08	4.24112e-07
MIDN	19	1248553	1259140	+	ENSG00000167470	MIDN	protein_coding	90007	protein_coding	0.746127	7.31964	59.5735	1.39282e-08	4.27967e-07
KYNU	2	142877657	143055833	+	ENSG00000115919	KYNU	protein_coding	8942	protein_coding	1.90267	7.81985	59.4969	1.41097e-08	4.32715e-07
PFKFB3	10	6144934	6254644	+	ENSG00000170525	PFKFB3	protein_coding	5209	protein_coding	1.50208	8.49346	59.471	1.41717e-08	4.33788e-07
AL031123.1	6	6692741	6739030	-	ENSG00000226281	AL031123.1	lncRNA		lncRNA	-3.54326	1.38521	59.3785	1.43952e-08	4.39791e-07
TMBIM1	2	218274197	218292586	-	ENSG00000135926	TMBIM1	protein_coding	64114	protein_coding	1.06146	8.30523	59.3562	1.44496e-08	4.40618e-07
PHF1	6	33410399	33416453	+	ENSG00000112511	PHF1	protein_coding	5252	protein_coding	0.844724	6.64786	59.324	1.45285e-08	4.42185e-07
EMB	5	50396192	50443248	-	ENSG00000170571	EMB	protein_coding	133418	protein_coding	-1.48652	6.50952	59.2837	1.46281e-08	4.44375e-07
MBOAT2	2	8852690	9003709	-	ENSG00000143797	MBOAT2	protein_coding	129642	protein_coding	1.35426	2.85307	59.2716	1.46583e-08	4.44451e-07
BTN2A1	6	26457904	26476621	+	ENSG00000112763	BTN2A1	protein_coding	11120	protein_coding	0.862344	6.67751	59.2112	1.48091e-08	4.48178e-07
CD244	1	160830160	160862887	-	ENSG00000122223	CD244	protein_coding	51744	protein_coding	-2.68944	4.23495	59.1517	1.49595e-08	4.51879e-07
NT5DC3	12	103770453	103841234	-	ENSG00000111696	NT5DC3	protein_coding	51559	protein_coding	-2.12622	1.75689	59.0726	1.51618e-08	4.57129e-07
LINC01137	1	37350934	37474411	-	ENSG00000233621	LINC01137	lncRNA	728431	lncRNA	2.1647	2.0948	59.0154	1.531e-08	4.60734e-07
SLC4A8	12	51391317	51515763	+	ENSG00000050438	SLC4A8	protein_coding	9498	protein_coding	1.39878	3.86748	58.9973	1.53571e-08	4.61288e-07
D2HGDH	2	241734602	241768816	+	ENSG00000180902	D2HGDH	protein_coding	728294	protein_coding	-1.41134	5.33544	58.9644	1.54432e-08	4.63008e-07
NIPSNAP3B	9	104764129	104777764	+	ENSG00000165028	NIPSNAP3B	protein_coding	55335	protein_coding	-2.58872	2.34914	58.9172	1.5568e-08	4.65879e-07
KLF4	9	107484852	107490482	-	ENSG00000136826	KLF4	protein_coding	9314	protein_coding	-2.12487	4.47613	58.8345	1.57886e-08	4.71604e-07
STK32C	10	132207492	132331847	-	ENSG00000165752	STK32C	protein_coding	282974	protein_coding	-1.19048	4.18354	58.7859	1.592e-08	4.74647e-07
ULK3	15	74836118	74843346	-	ENSG00000140474	ULK3	protein_coding	25989	protein_coding	-1.08255	6.07317	58.6312	1.63457e-08	4.86436e-07
PKP4	2	158456964	158682879	+	ENSG00000144283	PKP4	protein_coding	8502	protein_coding	-0.860257	4.08531	58.5478	1.65804e-08	4.92507e-07
PTPN2	18	12785478	12929643	-	ENSG00000175354	PTPN2	protein_coding	5771	protein_coding	1.17638	6.34681	58.5313	1.66272e-08	4.92987e-07
MAN1C1	1	25617468	25786207	+	ENSG00000117643	MAN1C1	protein_coding	57134	protein_coding	-1.31563	4.66964	58.5073	1.66955e-08	4.94101e-07
ACOD1	13	76948511	76958638	+	ENSG00000102794	ACOD1	protein_coding	730249	protein_coding	8.27643	6.5431	58.4633	1.68217e-08	4.96921e-07
AL031590.1	22	39242188	39279897	+	ENSG00000284633	AL031590.1	lncRNA		lncRNA	2.62795	2.31383	58.3612	1.71185e-08	5.02936e-07
DPP7	9	137110546	137115177	-	ENSG00000176978	DPP7	protein_coding	29952	protein_coding	-0.661072	7.78992	58.3797	1.70644e-08	5.02936e-07
UBXN11	1	26281328	26318363	-	ENSG00000158062	UBXN11	protein_coding	91544	protein_coding	-2.41458	7.27075	58.3609	1.71192e-08	5.02936e-07
PDE4A	19	10416773	10469630	+	ENSG00000065989	PDE4A	protein_coding	5141	protein_coding	0.873148	6.1632	58.3379	1.71868e-08	5.04001e-07
CSF3	17	40015361	40017813	+	ENSG00000108342	CSF3	protein_coding	1440	protein_coding	6.3869	2.6053	82.7073	1.72526e-08	5.05009e-07
MT1E	16	56625475	56627112	+	ENSG00000169715	MT1E	protein_coding	4493	protein_coding	4.52869	3.29577	58.2538	1.74365e-08	5.08538e-07
L3HYPDH	14	59460363	59484408	-	ENSG00000126790	L3HYPDH	protein_coding	112849	protein_coding	-1.11279	3.73303	58.2644	1.74049e-08	5.08538e-07
RAB11FIP4	17	31391675	31538211	+	ENSG00000131242	RAB11FIP4	protein_coding	84440	protein_coding	-1.40964	5.75191	58.2152	1.75525e-08	5.10995e-07
NOL4L	20	32443059	32585074	-	ENSG00000197183	NOL4L	protein_coding	140688	protein_coding	1.78617	5.90612	58.1975	1.76058e-08	5.11618e-07
TRIM36	5	115124762	115180546	-	ENSG00000152503	TRIM36	protein_coding	55521	protein_coding	1.74453	3.77385	58.1398	1.77811e-08	5.1578e-07
FAM135A	6	70412941	70561174	+	ENSG00000082269	FAM135A	protein_coding	57579	protein_coding	-1.10752	4.09172	58.0961	1.79151e-08	5.18731e-07
ITGA5	12	54395261	54419266	-	ENSG00000161638	ITGA5	protein_coding	3678	protein_coding	1.11036	8.27079	58.0104	1.8181e-08	5.25482e-07
NAA10	X	153929225	153935080	-	ENSG00000102030	NAA10	protein_coding	8260	protein_coding	-0.789236	4.39091	57.9897	1.82458e-08	5.2641e-07
PALM2-AKAP2	9	109640788	110172512	+	ENSG00000157654	PALM2-AKAP2	protein_coding	445815	protein_coding	3.05061	6.24072	57.9274	1.84427e-08	5.31136e-07
GPR34	X	41688973	41697275	+	ENSG00000171659	GPR34	protein_coding	2857	protein_coding	-6.18359	3.65183	57.884	1.8581e-08	5.34163e-07
NRDC	1	51789191	51878937	-	ENSG00000078618	NRDC	protein_coding	4898	protein_coding	0.611791	7.59004	57.8673	1.86346e-08	5.34746e-07
LIG4	13	108207439	108218368	-	ENSG00000174405	LIG4	protein_coding	3981	protein_coding	1.03689	5.04535	57.8146	1.88045e-08	5.3866e-07
LINC02732	11	110355130	110407613	+	ENSG00000254416	LINC02732	lncRNA		lncRNA	5.89511	0.140264	57.7883	1.88901e-08	5.40148e-07
SMYD3	1	245749342	246507312	-	ENSG00000185420	SMYD3	protein_coding	64754	protein_coding	-1.42383	1.94931	57.7434	1.90371e-08	5.43385e-07
AP000944.7	11	65305406	65314244	-	ENSG00000287917	AP000944.7	lncRNA		lncRNA	3.40152	0.872233	57.7079	1.91539e-08	5.4405e-07
TMEM129	4	1715952	1721358	-	ENSG00000168936	TMEM129	protein_coding	92305	protein_coding	-0.948211	5.38864	57.7055	1.91619e-08	5.4405e-07
HGF	7	81699010	81770438	-	ENSG00000019991	HGF	protein_coding	3082	protein_coding	-5.21133	4.73682	57.7056	1.91615e-08	5.4405e-07
ANXA6	5	151100706	151157785	-	ENSG00000197043	ANXA6	protein_coding	309	protein_coding	0.755554	7.72185	57.6601	1.93128e-08	5.46403e-07
TMEM120B	12	121712752	121783001	+	ENSG00000188735	TMEM120B	protein_coding	144404	protein_coding	-1.87638	3.49699	57.6633	1.93021e-08	5.46403e-07
PIP4K2C	12	57591174	57603418	+	ENSG00000166908	PIP4K2C	protein_coding	79837	protein_coding	0.854656	5.42302	57.6279	1.94206e-08	5.48486e-07
FAM117A	17	49710332	49789180	-	ENSG00000121104	FAM117A	protein_coding	81558	protein_coding	-1.95698	5.70739	57.5964	1.95264e-08	5.50508e-07
C5orf22	5	31532287	31555053	+	ENSG00000082213	C5orf22	protein_coding	55322	protein_coding	0.666882	4.93493	57.5764	1.9594e-08	5.51445e-07
CTTN	11	70398404	70436584	+	ENSG00000085733	CTTN	protein_coding	2017	protein_coding	3.53504	1.911	57.5588	1.96538e-08	5.52026e-07
STOM	9	121338987	121370304	-	ENSG00000148175	STOM	protein_coding	2040	protein_coding	1.34856	7.61187	57.54	1.97177e-08	5.52026e-07
CENPP	9	92325953	92620529	+	ENSG00000188312	CENPP	protein_coding	401541	protein_coding	-1.60254	2.27236	57.5475	1.96924e-08	5.52026e-07
VEZT	12	95217746	95302799	+	ENSG00000028203	VEZT	protein_coding	55591	protein_coding	0.676318	5.42146	57.5015	1.98494e-08	5.53785e-07
PRPS2	X	12791355	12824222	+	ENSG00000101911	PRPS2	protein_coding	5634	protein_coding	-1.03727	4.73654	57.5058	1.98348e-08	5.53785e-07
NFATC3	16	68084751	68229259	+	ENSG00000072736	NFATC3	protein_coding	4775	protein_coding	-0.81154	6.24017	57.4627	1.99832e-08	5.56552e-07
MTMR6	13	25246201	25288009	-	ENSG00000139505	MTMR6	protein_coding	9107	protein_coding	0.750106	6.01261	57.3936	2.02241e-08	5.62285e-07
SPRTN	1	231337104	231355023	+	ENSG00000010072	SPRTN	protein_coding	83932	protein_coding	0.750689	3.64968	57.2395	2.07715e-08	5.75515e-07
CA11	19	48637946	48646187	-	ENSG00000063180	CA11	protein_coding	770	protein_coding	-2.40901	3.0382	57.2461	2.07481e-08	5.75515e-07
CWF19L1	10	100232298	100267680	-	ENSG00000095485	CWF19L1	protein_coding	55280	protein_coding	0.886379	5.48718	57.2229	2.08316e-08	5.76187e-07
KLF2	19	16324817	16327874	+	ENSG00000127528	KLF2	protein_coding	10365	protein_coding	-1.70282	7.53025	57.168	2.10313e-08	5.80711e-07
TBC1D30	12	64780516	64881033	+	ENSG00000111490	TBC1D30	protein_coding	23329	protein_coding	1.20997	3.45355	56.9146	2.19791e-08	6.02939e-07
OGT	X	71533104	71575892	+	ENSG00000147162	OGT	protein_coding	8473	protein_coding	-1.15941	9.03299	56.9405	2.18802e-08	6.02939e-07
ROBO3	11	124865432	124881471	+	ENSG00000154134	ROBO3	protein_coding	64221	protein_coding	-2.03696	2.75888	56.917	2.197e-08	6.02939e-07
LRMP	12	25004342	25108334	+	ENSG00000118308	LRMP	protein_coding	4033	protein_coding	-2.30359	5.03843	56.9127	2.19865e-08	6.02939e-07
IFT57	3	108160812	108222435	-	ENSG00000114446	IFT57	protein_coding	55081	protein_coding	1.33615	3.74717	56.8758	2.21285e-08	6.058e-07
IL11RA	9	34650702	34661892	+	ENSG00000137070	IL11RA	protein_coding	3590	protein_coding	-2.20701	4.94389	56.8623	2.21804e-08	6.06189e-07
LAMB3	1	209614870	209652425	-	ENSG00000196878	LAMB3	protein_coding	3914	protein_coding	4.08742	4.42796	56.8341	2.22896e-08	6.0814e-07
NBPF8	1	120419850	120467739	+	ENSG00000270231	NBPF8	transcribed_unprocessed_pseudogene	728841	pseudo	2.23495	4.60477	56.7608	2.25767e-08	6.13887e-07
ITPR2	12	26335352	26833194	-	ENSG00000123104	ITPR2	protein_coding	3709	protein_coding	1.34745	7.25484	56.7668	2.25532e-08	6.13887e-07
GJA3	13	20138255	20161052	-	ENSG00000121743	GJA3	protein_coding	2700	protein_coding	5.11529	0.493965	56.7211	2.27338e-08	6.1567e-07
UBE2Z	17	48908407	48929056	+	ENSG00000159202	UBE2Z	protein_coding	65264	protein_coding	1.25776	7.35061	56.7056	2.27955e-08	6.1567e-07
ARHGAP25	2	68679601	68826833	+	ENSG00000163219	ARHGAP25	protein_coding	9938	protein_coding	1.01731	7.48088	56.7068	2.27906e-08	6.1567e-07
CD180	5	67179613	67196799	-	ENSG00000134061	CD180	protein_coding	4064	protein_coding	-2.73724	6.7727	56.7142	2.27611e-08	6.1567e-07
SAV1	14	50632058	50668306	-	ENSG00000151748	SAV1	protein_coding	60485	protein_coding	1.32289	4.62117	56.5794	2.33037e-08	6.28341e-07
SLAIN2	4	48341529	48426201	+	ENSG00000109171	SLAIN2	protein_coding	57606	protein_coding	0.597313	6.21025	56.5485	2.34302e-08	6.30692e-07
ABCC5	3	183919934	184017939	-	ENSG00000114770	ABCC5	protein_coding	10057	protein_coding	-1.98576	6.98692	56.4652	2.37747e-08	6.38894e-07
LAD1	1	201380833	201399915	-	ENSG00000159166	LAD1	protein_coding	3898	protein_coding	3.46299	3.12106	56.3939	2.40736e-08	6.45847e-07
MEF2C	5	88717117	88904257	-	ENSG00000081189	MEF2C	protein_coding	4208	protein_coding	-2.16744	5.27775	56.3397	2.43033e-08	6.50923e-07
ESYT1	12	56118250	56144671	+	ENSG00000139641	ESYT1	protein_coding	23344	protein_coding	-0.944066	7.26969	56.3157	2.44061e-08	6.52588e-07
RDX	11	109864295	110296712	-	ENSG00000137710	RDX	protein_coding	5962	protein_coding	2.4317	6.86932	56.2706	2.45999e-08	6.56679e-07
MARK3	14	103385392	103503831	+	ENSG00000075413	MARK3	protein_coding	4140	protein_coding	0.467924	6.41803	56.2077	2.48732e-08	6.62872e-07
CXCL6	4	73836640	73849064	+	ENSG00000124875	CXCL6	protein_coding	6372	protein_coding	9.51529	2.06685	56.183	2.49814e-08	6.64653e-07
DOCK4	7	111726110	112206411	-	ENSG00000128512	DOCK4	protein_coding	9732	protein_coding	1.74767	7.77488	56.0352	2.56396e-08	6.79915e-07
UBA6	4	67612652	67701155	-	ENSG00000033178	UBA6	protein_coding	55236	protein_coding	0.785894	6.03547	56.0385	2.56245e-08	6.79915e-07
FNTB	14	64986895	65062652	+	ENSG00000257365	FNTB	protein_coding	2342	protein_coding	-1.40706	2.0793	56.019	2.57127e-08	6.8073e-07
IL24	1	206897443	206904139	+	ENSG00000162892	IL24	protein_coding	11009	protein_coding	7.32569	2.45468	58.6185	2.60561e-08	6.88497e-07
KCNAB2	1	5990927	6101193	+	ENSG00000069424	KCNAB2	protein_coding	8514	protein_coding	-1.01192	8.62314	55.9359	2.60918e-08	6.88497e-07
CXCL8	4	73740541	73743716	+	ENSG00000169429	CXCL8	protein_coding	3576	protein_coding	5.52787	10.9752	55.9123	2.62009e-08	6.90242e-07
PLEKHG4	16	67277510	67289499	+	ENSG00000196155	PLEKHG4	protein_coding	25894	protein_coding	-1.12696	3.67792	55.8658	2.64166e-08	6.94786e-07
SUSD6	14	69611596	69715144	+	ENSG00000100647	SUSD6	protein_coding	9766	protein_coding	1.30317	8.282	55.7367	2.70258e-08	7.09647e-07
AL592429.1	6	139338018	139339580	+	ENSG00000218565	AL592429.1	processed_pseudogene	100129844	pseudo	3.02408	1.03064	55.7095	2.71559e-08	7.119e-07
CLU	8	27596917	27614700	-	ENSG00000120885	CLU	protein_coding	1191	protein_coding	3.81994	1.84711	55.6867	2.72656e-08	7.13613e-07
PDK3	X	24465221	24550466	+	ENSG00000067992	PDK3	protein_coding	5165	protein_coding	-1.10714	5.17474	55.6286	2.75471e-08	7.19807e-07
ZNF652	17	49289206	49362473	-	ENSG00000198740	ZNF652	protein_coding	22834	protein_coding	-1.17446	5.17202	55.5996	2.76892e-08	7.21175e-07
HLA-DMB	6	32934629	32941028	-	ENSG00000242574	HLA-DMB	protein_coding	3109	protein_coding	-1.84107	8.47208	55.6051	2.76621e-08	7.21175e-07
BRI3BP	12	124993645	125031231	+	ENSG00000184992	BRI3BP	protein_coding	140707	protein_coding	-1.93296	4.95244	55.5085	2.81392e-08	7.3171e-07
SPATA2L	16	89696357	89701705	-	ENSG00000158792	SPATA2L	protein_coding	124044	protein_coding	0.798512	3.69452	55.4516	2.84246e-08	7.37081e-07
KCTD9	8	25427847	25458476	-	ENSG00000104756	KCTD9	protein_coding	54793	protein_coding	0.668916	4.54892	55.449	2.84375e-08	7.37081e-07
PLK3	1	44800377	44805990	+	ENSG00000173846	PLK3	protein_coding	1263	protein_coding	1.62958	5.91925	55.3303	2.90429e-08	7.50353e-07
QARS	3	49095932	49105130	-	ENSG00000172053	QARS	protein_coding	5859	protein_coding	-0.640308	7.09353	55.3352	2.90178e-08	7.50353e-07
IL2RA	10	6010689	6062370	-	ENSG00000134460	IL2RA	protein_coding	3559	protein_coding	6.48341	5.49415	55.2598	2.94089e-08	7.5859e-07
TMTC3	12	88142296	88199887	+	ENSG00000139324	TMTC3	protein_coding	160418	protein_coding	1.06418	3.59044	55.1887	2.97829e-08	7.66062e-07
USP11	X	47232690	47248328	+	ENSG00000102226	USP11	protein_coding	8237	protein_coding	0.822532	5.9677	55.1867	2.97939e-08	7.66062e-07
LINC00607	2	215611563	215848954	-	ENSG00000235770	LINC00607	lncRNA	646324	lncRNA	-5.6151	1.16376	55.1293	3.00996e-08	7.72684e-07
ERVK13-1	16	2660348	2682379	-	ENSG00000260565	ERVK13-1	lncRNA		lncRNA	-0.72094	5.06698	55.0992	3.02612e-08	7.75594e-07
AC093323.1	4	6663396	6676755	+	ENSG00000170846	AC093323.1	protein_coding	93622	protein_coding	-1.17437	4.09762	55.0899	3.03114e-08	7.75644e-07
FXN	9	69035563	69100178	+	ENSG00000165060	FXN	protein_coding	2395	protein_coding	-2.13394	1.85143	55.0808	3.03605e-08	7.75665e-07
PPP1R18	6	30676389	30687895	-	ENSG00000146112	PPP1R18	protein_coding	170954	protein_coding	1.17424	8.95255	55.0611	3.04671e-08	7.77153e-07
CCR7	17	40553769	40565472	-	ENSG00000126353	CCR7	protein_coding	1236	protein_coding	2.96661	7.66733	55.034	3.0615e-08	7.79688e-07
DUSP2	2	96143169	96145440	-	ENSG00000158050	DUSP2	protein_coding	1844	protein_coding	1.41785	5.37732	55.0063	3.07665e-08	7.82306e-07
HIVEP2	6	142751469	142956698	-	ENSG00000010818	HIVEP2	protein_coding	3097	protein_coding	2.30083	6.6242	54.9796	3.09134e-08	7.848e-07
GPR84	12	54362445	54364487	-	ENSG00000139572	GPR84	protein_coding	53831	protein_coding	2.87708	5.65829	54.9384	3.1141e-08	7.89331e-07
TTC3	21	37073226	37203112	+	ENSG00000182670	TTC3	protein_coding	7267	protein_coding	-0.899859	7.11814	54.9074	3.13138e-08	7.92462e-07
ABHD14A	3	51971426	51981199	+	ENSG00000248487	ABHD14A	protein_coding	25864	protein_coding	-2.69322	1.38191	54.8536	3.16161e-08	7.98854e-07
TMEM37	2	119429901	119438504	+	ENSG00000171227	TMEM37	protein_coding	140738	protein_coding	-4.80667	1.6114	54.8436	3.16725e-08	7.99023e-07
STEAP1B	7	22419444	22727613	-	ENSG00000105889	STEAP1B	protein_coding	256227	protein_coding	4.92351	0.708488	54.8293	3.17534e-08	7.99809e-07
C22orf39	22	19351368	19448232	-	ENSG00000242259	C22orf39	protein_coding	128977	protein_coding	-0.793889	4.7488	54.7933	3.19585e-08	8.03714e-07
IL32	16	3065297	3082192	+	ENSG00000008517	IL32	protein_coding	9235	protein_coding	2.48712	6.77299	54.7514	3.21992e-08	8.07629e-07
EFNB1	X	68829021	68842160	+	ENSG00000090776	EFNB1	protein_coding	1947	protein_coding	-1.13253	3.91535	54.7487	3.22147e-08	8.07629e-07
SLC16A10	6	111087503	111231194	+	ENSG00000112394	SLC16A10	protein_coding	117247	protein_coding	2.62597	4.52512	54.6249	3.29361e-08	8.23146e-07
OSTM1	6	108041409	108165854	-	ENSG00000081087	OSTM1	protein_coding	28962	protein_coding	0.779905	6.38322	54.6285	3.29149e-08	8.23146e-07
CXCL1	4	73869393	73871308	+	ENSG00000163739	CXCL1	protein_coding	2919	protein_coding	7.46178	8.41027	54.6135	3.30037e-08	8.23556e-07
PLAU	10	73909177	73917496	+	ENSG00000122861	PLAU	protein_coding	5328	protein_coding	2.21598	6.17665	54.5862	3.31653e-08	8.25025e-07
FCHO1	19	17747718	17788568	+	ENSG00000130475	FCHO1	protein_coding	23149	protein_coding	-1.64961	5.54839	54.5927	3.31269e-08	8.25025e-07
LILRB2	19	54273821	54281184	-	ENSG00000131042	LILRB2	protein_coding	10288	protein_coding	1.91652	9.92843	54.5689	3.3268e-08	8.26302e-07
MACROD1	11	63998558	64166113	-	ENSG00000133315	MACROD1	protein_coding	28992	protein_coding	-2.61679	1.34656	54.5527	3.33647e-08	8.27425e-07
LINC01181	8	103121032	103132966	+	ENSG00000250929	LINC01181	lncRNA		lncRNA	3.99593	0.585175	54.4612	3.3917e-08	8.39825e-07
DNMT3A	2	25227855	25342590	-	ENSG00000119772	DNMT3A	protein_coding	1788	protein_coding	-0.852514	5.56275	54.437	3.40648e-08	8.42187e-07
HK2	2	74833981	74893359	+	ENSG00000159399	HK2	protein_coding	3099	protein_coding	1.59358	8.27052	54.4198	3.41702e-08	8.43494e-07
BIRC3	11	102317450	102339403	+	ENSG00000023445	BIRC3	protein_coding	330	protein_coding	1.28124	7.75489	54.3743	3.44504e-08	8.49108e-07
C1R	12	7080214	7092540	-	ENSG00000159403	C1R	protein_coding	715	protein_coding	2.89788	0.552603	54.3572	3.45562e-08	8.50411e-07
USP32	17	60177327	60422470	-	ENSG00000170832	USP32	protein_coding	84669	protein_coding	0.913383	6.2795	54.3174	3.48042e-08	8.54549e-07
CD9	12	6199715	6238271	+	ENSG00000010278	CD9	protein_coding	928	protein_coding	-3.5775	8.20445	54.3132	3.48307e-08	8.54549e-07
TECR	19	14517085	14565980	+	ENSG00000099797	TECR	protein_coding	9524	protein_coding	-1.36205	5.9251	54.3042	3.4887e-08	8.54626e-07
PCNX1	14	70907405	71115382	+	ENSG00000100731	PCNX1	protein_coding	22990	protein_coding	1.3076	7.13788	54.2089	3.54903e-08	8.68081e-07
LCP2	5	170246233	170297818	-	ENSG00000043462	LCP2	protein_coding	3937	protein_coding	1.80142	8.22707	54.1127	3.61107e-08	8.77912e-07
RNF166	16	88696499	88706408	-	ENSG00000158717	RNF166	protein_coding	115992	protein_coding	-1.63695	7.7544	54.1238	3.60384e-08	8.77912e-07
ADD3	10	109996368	110135565	+	ENSG00000148700	ADD3	protein_coding	120	protein_coding	-1.71322	6.93993	54.1353	3.59641e-08	8.77912e-07
NLRP1	17	5499427	5619424	-	ENSG00000091592	NLRP1	protein_coding	22861	protein_coding	-2.68887	7.93162	54.1185	3.60729e-08	8.77912e-07
AAAS	12	53307456	53324864	-	ENSG00000094914	AAAS	protein_coding	8086	protein_coding	-0.822715	5.49418	54.0884	3.6269e-08	8.80427e-07
ANTXR1	2	69013178	69249327	+	ENSG00000169604	ANTXR1	protein_coding	84168	protein_coding	-4.82983	-0.0649089	54.0616	3.64447e-08	8.83358e-07
AFF2	X	148500617	149000663	+	ENSG00000155966	AFF2	protein_coding	2334	protein_coding	2.81656	1.10151	54.0167	3.67414e-08	8.89208e-07
PMPCA	9	136410641	136423761	+	ENSG00000165688	PMPCA	protein_coding	23203	protein_coding	-0.55879	5.44633	53.9196	3.73909e-08	9.03567e-07
TNIP3	4	121131408	121227466	-	ENSG00000050730	TNIP3	protein_coding	79931	protein_coding	5.59026	6.1271	53.7119	3.88227e-08	9.36759e-07
DYRK2	12	67648338	67665406	+	ENSG00000127334	DYRK2	protein_coding	8445	protein_coding	-0.949211	7.05153	53.6768	3.90697e-08	9.41305e-07
MAPKAPK2	1	206684944	206734283	+	ENSG00000162889	MAPKAPK2	protein_coding	9261	protein_coding	1.07799	7.44355	53.6587	3.91983e-08	9.42989e-07
AC097709.1	4	73997933	74007682	+	ENSG00000287037	AC097709.1	lncRNA		lncRNA	8.02539	-1.11225	62.8537	4.03005e-08	9.68056e-07
TYSND1	10	70137981	70146700	-	ENSG00000156521	TYSND1	protein_coding	219743	protein_coding	-1.50117	4.65101	53.4909	4.04101e-08	9.69238e-07
NR1H3	11	47248300	47269033	+	ENSG00000025434	NR1H3	protein_coding	10062	protein_coding	2.25521	6.87347	53.4497	4.07133e-08	9.7433e-07
SPHK1	17	76376584	76387860	+	ENSG00000176170	SPHK1	protein_coding	8877	protein_coding	1.45264	6.26441	53.4456	4.07436e-08	9.7433e-07
AASS	7	122073549	122144255	-	ENSG00000008311	AASS	protein_coding	10157	protein_coding	1.96641	2.41605	53.3896	4.1161e-08	9.82849e-07
SEC62	3	169966635	169998373	+	ENSG00000008952	SEC62	protein_coding	7095	protein_coding	0.759041	7.15389	53.3436	4.15067e-08	9.88168e-07
SUMF2	7	56064002	56080670	+	ENSG00000129103	SUMF2	protein_coding	25870	protein_coding	-1.15396	6.3618	53.3455	4.14922e-08	9.88168e-07
PC	11	66848417	66958386	-	ENSG00000173599	PC	protein_coding	5091	protein_coding	-2.51337	3.68895	53.248	4.22349e-08	1.00402e-06
FBRSL1	12	132489551	132585188	+	ENSG00000112787	FBRSL1	protein_coding	57666	protein_coding	-0.755895	6.95444	53.1527	4.2975e-08	1.0171e-06
GTPBP3	19	17334920	17342731	+	ENSG00000130299	GTPBP3	protein_coding	84705	protein_coding	-1.15783	4.15747	53.1595	4.2922e-08	1.0171e-06
PXMP4	20	33702758	33720319	-	ENSG00000101417	PXMP4	protein_coding	11264	protein_coding	-1.37553	3.17417	53.1688	4.28491e-08	1.0171e-06
VWF	12	5948874	6124770	-	ENSG00000110799	VWF	protein_coding	7450	protein_coding	-2.67395	2.37378	53.1011	4.33812e-08	1.0252e-06
ELMO1	7	36854361	37449249	-	ENSG00000155849	ELMO1	protein_coding	9844	protein_coding	-0.792758	6.25326	53.0369	4.38926e-08	1.03576e-06
GPR82	X	41724181	41730130	+	ENSG00000171657	GPR82	protein_coding	27197	protein_coding	-2.73007	2.72077	52.9501	4.45948e-08	1.05079e-06
CPSF1	8	144393229	144409335	-	ENSG00000071894	CPSF1	protein_coding	29894	protein_coding	-0.63297	7.1671	52.9027	4.49826e-08	1.05751e-06
ZFP36L2	2	43222402	43226606	-	ENSG00000152518	ZFP36L2	protein_coding	678	protein_coding	-1.55569	9.46191	52.8992	4.50117e-08	1.05751e-06
MTR	1	236795292	236921278	+	ENSG00000116984	MTR	protein_coding	4548	protein_coding	-0.829075	5.79978	52.8911	4.50787e-08	1.05754e-06
CALM1	14	90396502	90408268	+	ENSG00000198668	CALM1	protein_coding	801	protein_coding	0.989398	8.86465	52.8573	4.53578e-08	1.05832e-06
ZADH2	18	75195113	75209139	-	ENSG00000180011	ZADH2	protein_coding	284273	protein_coding	-1.0892	5.65034	52.8708	4.5246e-08	1.05832e-06
GPRIN3	4	89236383	89307800	-	ENSG00000185477	GPRIN3	protein_coding	285513	protein_coding	-1.9404	6.04347	52.8592	4.53425e-08	1.05832e-06
AL596244.1	9	121815674	121819452	-	ENSG00000261534	AL596244.1	lncRNA		lncRNA	-2.4839	1.15395	52.8552	4.53754e-08	1.05832e-06
S100A9	1	153357854	153361023	+	ENSG00000163220	S100A9	protein_coding	6280	protein_coding	2.27431	9.50582	52.8301	4.55841e-08	1.06165e-06
MB21D2	3	192796815	192917856	-	ENSG00000180611	MB21D2	protein_coding	151963	protein_coding	2.0208	4.20778	52.7718	4.60742e-08	1.06842e-06
ETS2	21	38805183	38824955	+	ENSG00000157557	ETS2	protein_coding	2114	protein_coding	1.95551	7.5662	52.7722	4.60703e-08	1.06842e-06
TNNI2	11	1838981	1841680	+	ENSG00000130598	TNNI2	protein_coding	7136	protein_coding	-1.74063	2.52651	52.7848	4.5964e-08	1.06842e-06
DHRS4L2	14	23969874	24006408	+	ENSG00000187630	DHRS4L2	protein_coding	317749	protein_coding	1.13261	3.8095	52.7261	4.64611e-08	1.07584e-06
OSER1	20	44195939	44210771	-	ENSG00000132823	OSER1	protein_coding	51526	protein_coding	0.69101	5.33356	52.6697	4.69441e-08	1.08545e-06
C19orf48	19	50797704	50804929	-	ENSG00000167747	C19orf48	protein_coding	84798	protein_coding	-1.35358	3.39402	52.6476	4.71354e-08	1.08831e-06
TREML3P	6	41208713	41217947	-	ENSG00000184106	TREML3P	transcribed_unprocessed_pseudogene	340206	pseudo	3.48462	0.576242	52.629	4.72961e-08	1.09046e-06
CD44	11	35138870	35232402	+	ENSG00000026508	CD44	protein_coding	960	protein_coding	1.54663	10.8087	52.6147	4.74203e-08	1.09175e-06
EYA3	1	27970344	28088637	-	ENSG00000158161	EYA3	protein_coding	2140	protein_coding	1.21597	5.86909	52.5852	4.76778e-08	1.09298e-06
MAP2K3	17	21284672	21315232	+	ENSG00000034152	MAP2K3	protein_coding	5606	protein_coding	1.15336	6.48582	52.5882	4.76517e-08	1.09298e-06
UNC5B	10	71212570	71302864	+	ENSG00000107731	UNC5B	protein_coding	219699	protein_coding	-2.66447	1.97497	52.5963	4.75814e-08	1.09298e-06
RMND5A	2	86720291	86778041	+	ENSG00000153561	RMND5A	protein_coding	64795	protein_coding	-0.800588	5.89648	52.551	4.79786e-08	1.09831e-06
PELO	5	52787916	52804044	+	ENSG00000152684	PELO	protein_coding	53918	protein_coding	1.28423	4.05552	52.5236	4.8221e-08	1.10229e-06
NPLOC4	17	81556887	81648465	-	ENSG00000182446	NPLOC4	protein_coding	55666	protein_coding	0.847654	7.34513	52.4922	4.85003e-08	1.1071e-06
C1orf162	1	111473792	111478512	+	ENSG00000143110	C1orf162	protein_coding	128346	protein_coding	-1.61428	6.64371	52.3991	4.9338e-08	1.12463e-06
ADAMTS14	10	70672506	70762441	+	ENSG00000138316	ADAMTS14	protein_coding	140766	protein_coding	5.42458	4.66023	52.297	5.02746e-08	1.14112e-06
CHTF18	16	788046	800737	+	ENSG00000127586	CHTF18	protein_coding	63922	protein_coding	-1.13452	4.36817	52.3017	5.02309e-08	1.14112e-06
MAP4K3-DT	2	39436530	39665343	+	ENSG00000231312	MAP4K3-DT	lncRNA	728730	lncRNA	-2.21456	2.5741	52.298	5.02648e-08	1.14112e-06
TRIP4	15	64387748	64455303	+	ENSG00000103671	TRIP4	protein_coding	9325	protein_coding	0.954912	5.1175	52.2816	5.04174e-08	1.14275e-06
DYNLT3	X	37836757	37847571	-	ENSG00000165169	DYNLT3	protein_coding	6990	protein_coding	1.18214	5.30535	52.2675	5.05488e-08	1.14411e-06
PRELID2P1	12	68957377	68957677	-	ENSG00000257336	PRELID2P1	processed_pseudogene		pseudo	2.63801	-0.375505	52.1785	5.13849e-08	1.15977e-06
ZBTB10	8	80485619	80526265	+	ENSG00000205189	ZBTB10	protein_coding	65986	protein_coding	1.37341	4.22545	52.181	5.13615e-08	1.15977e-06
LINC00847	5	180830326	180839742	+	ENSG00000245060	LINC00847	lncRNA	729678	lncRNA	-0.898816	5.34742	52.1262	5.18835e-08	1.16774e-06
PEMT	17	17505563	17591708	-	ENSG00000133027	PEMT	protein_coding	10400	protein_coding	-1.27215	3.03597	52.1292	5.18553e-08	1.16774e-06
ADAMDEC1	8	24384285	24406013	+	ENSG00000134028	ADAMDEC1	protein_coding	27299	protein_coding	2.31555	8.07522	52.0857	5.22733e-08	1.17487e-06
DMWD	19	45782947	45792845	-	ENSG00000185800	DMWD	protein_coding	1762	protein_coding	2.24502	3.58435	52.0255	5.28585e-08	1.18471e-06
AVPI1	10	97677424	97687241	-	ENSG00000119986	AVPI1	protein_coding	60370	protein_coding	-1.82294	4.4753	52.0256	5.28572e-08	1.18471e-06
PAXX	9	136992422	136993984	+	ENSG00000148362	PAXX	protein_coding	286257	protein_coding	-0.935794	5.18097	51.992	5.31875e-08	1.19042e-06
TRMT2B	X	101009346	101052116	-	ENSG00000188917	TRMT2B	protein_coding	79979	protein_coding	-0.710472	4.67125	51.9351	5.37498e-08	1.20133e-06
ADPRH	3	119579268	119589945	+	ENSG00000144843	ADPRH	protein_coding	141	protein_coding	1.63856	4.88646	51.923	5.38711e-08	1.20237e-06
PTGS2	1	186671791	186680423	-	ENSG00000073756	PTGS2	protein_coding	5743	protein_coding	4.04032	5.67695	51.9098	5.40025e-08	1.20363e-06
MIR3945HG	4	184844554	184855751	-	ENSG00000251230	MIR3945HG	lncRNA		lncRNA	6.44116	3.82012	51.7981	5.51325e-08	1.22712e-06
MSI2	17	57255851	57684689	+	ENSG00000153944	MSI2	protein_coding	124540	protein_coding	-1.03242	5.36328	51.7549	5.55763e-08	1.23528e-06
FAM219A	9	34398184	34458570	-	ENSG00000164970	FAM219A	protein_coding	203259	protein_coding	1.07225	5.45351	51.69	5.62491e-08	1.24851e-06
SLAMF7	1	160739057	160754821	+	ENSG00000026751	SLAMF7	protein_coding	57823	protein_coding	3.00735	9.46297	51.6115	5.70764e-08	1.26513e-06
SLX4	16	3581181	3611606	-	ENSG00000188827	SLX4	protein_coding	84464	protein_coding	1.02739	5.11367	51.5573	5.76538e-08	1.27512e-06
POLG2	17	64477785	64497054	-	ENSG00000256525	POLG2	protein_coding	11232	protein_coding	-1.12728	4.3287	51.5544	5.76858e-08	1.27512e-06
GCHFR	15	40764068	40767708	+	ENSG00000137880	GCHFR	protein_coding	2644	protein_coding	-1.91615	2.97428	51.503	5.82397e-08	1.28559e-06
NT5DC1	6	116100851	116249497	+	ENSG00000178425	NT5DC1	protein_coding	221294	protein_coding	-1.31778	4.09974	51.4295	5.90422e-08	1.30032e-06
PCYOX1	2	70257386	70281185	+	ENSG00000116005	PCYOX1	protein_coding	51449	protein_coding	-1.71167	5.12712	51.4271	5.90685e-08	1.30032e-06
PIDD1	11	799179	809753	-	ENSG00000177595	PIDD1	protein_coding	55367	protein_coding	-0.945236	4.80362	51.3782	5.96093e-08	1.31043e-06
PRKRA	2	178431414	178451512	-	ENSG00000180228	PRKRA	protein_coding	8575	protein_coding	-0.923491	4.54251	51.2879	6.06222e-08	1.33087e-06
MPZL2	11	118253416	118264536	-	ENSG00000149573	MPZL2	protein_coding	10205	protein_coding	-4.35573	1.13315	51.2728	6.07933e-08	1.33281e-06
ASAP2	2	9206765	9405683	+	ENSG00000151693	ASAP2	protein_coding	8853	protein_coding	3.72259	2.73569	51.261	6.0928e-08	1.33394e-06
SPATC1	8	144012280	144047114	+	ENSG00000186583	SPATC1	protein_coding	375686	protein_coding	3.65405	2.92577	51.2282	6.13016e-08	1.34005e-06
FNDC3B	3	172039578	172401669	+	ENSG00000075420	FNDC3B	protein_coding	64778	protein_coding	1.92142	7.28942	51.2219	6.13737e-08	1.34005e-06
ZNF551	19	57681969	57717301	+	ENSG00000204519	ZNF551	protein_coding	90233	protein_coding	-0.933269	3.40326	51.2129	6.1478e-08	1.3405e-06
UBQLN1	9	83659968	83707958	-	ENSG00000135018	UBQLN1	protein_coding	29979	protein_coding	0.719482	7.51661	51.1826	6.18269e-08	1.34629e-06
DNAAF1	16	84145287	84178767	+	ENSG00000154099	DNAAF1	protein_coding	123872	protein_coding	5.22227	1.69202	51.1697	6.19754e-08	1.34769e-06
CHUK	10	100188300	100229596	-	ENSG00000213341	CHUK	protein_coding	1147	protein_coding	0.907997	5.74872	51.1399	6.23217e-08	1.35156e-06
TUBGCP4	15	43369221	43409771	+	ENSG00000137822	TUBGCP4	protein_coding	27229	protein_coding	-0.962491	4.30752	51.1403	6.2318e-08	1.35156e-06
HDGF	1	156742109	156766925	-	ENSG00000143321	HDGF	protein_coding	3068	protein_coding	0.704571	7.95415	51.1221	6.253e-08	1.35426e-06
DDR1	6	30876421	30900156	+	ENSG00000204580	DDR1	protein_coding	780	protein_coding	1.28354	4.29205	51.0929	6.28726e-08	1.35801e-06
RHOBTB2	8	22987417	23020199	+	ENSG00000008853	RHOBTB2	protein_coding	23221	protein_coding	-1.49187	3.82748	51.0975	6.28185e-08	1.35801e-06
ATP9B	18	79069285	79378287	+	ENSG00000166377	ATP9B	protein_coding	374868	protein_coding	0.648691	5.69439	50.8972	6.52207e-08	1.40684e-06
CLNS1A	11	77514936	77637794	-	ENSG00000074201	CLNS1A	protein_coding	1207	protein_coding	-0.766567	5.62407	50.831	6.60365e-08	1.42253e-06
RHBDF2	17	76470891	76501790	-	ENSG00000129667	RHBDF2	protein_coding	79651	protein_coding	1.26758	7.54612	50.8014	6.64047e-08	1.42685e-06
GMFG	19	39328353	39342372	-	ENSG00000130755	GMFG	protein_coding	9535	protein_coding	-0.683007	6.33699	50.8006	6.64146e-08	1.42685e-06
GPX3	5	151020438	151028992	+	ENSG00000211445	GPX3	protein_coding	2878	protein_coding	-2.19471	3.6587	50.7598	6.69255e-08	1.43591e-06
EAF1	3	15427598	15450635	+	ENSG00000144597	EAF1	protein_coding	85403	protein_coding	1.75916	6.31143	50.6916	6.77885e-08	1.45248e-06
FCAR	19	54874235	54891420	+	ENSG00000186431	FCAR	protein_coding	2204	protein_coding	2.03358	5.45492	50.6511	6.83077e-08	1.46166e-06
MIS18BP1	14	45203190	45253540	-	ENSG00000129534	MIS18BP1	protein_coding	55320	protein_coding	-1.07772	5.93245	50.5443	6.96953e-08	1.48937e-06
KSR1	17	27456470	27626438	+	ENSG00000141068	KSR1	protein_coding	8844	protein_coding	0.939148	6.15608	50.5198	7.00169e-08	1.49425e-06
RPLP1	15	69452814	69456205	+	ENSG00000137818	RPLP1	protein_coding	6176	protein_coding	-0.9985	9.12236	50.471	7.0665e-08	1.50608e-06
RGMA	15	93035273	93089204	-	ENSG00000182175	RGMA	protein_coding	56963	protein_coding	-5.11349	-0.22914	50.455	7.0878e-08	1.50862e-06
SLC2A9	4	9771153	10054936	-	ENSG00000109667	SLC2A9	protein_coding	56606	protein_coding	-1.90667	2.80113	50.4303	7.12095e-08	1.51367e-06
SLC7A7	14	22773222	22829820	-	ENSG00000155465	SLC7A7	protein_coding	9056	protein_coding	1.23655	8.08782	50.4105	7.14757e-08	1.51661e-06
ZNF785	16	30573740	30585769	-	ENSG00000197162	ZNF785	protein_coding	146540	protein_coding	-1.28049	3.84529	50.406	7.15366e-08	1.51661e-06
NUP98	11	3671083	3797792	-	ENSG00000110713	NUP98	protein_coding	4928	protein_coding	0.637579	7.24765	50.3454	7.23606e-08	1.53206e-06
PPP2R5A	1	212285410	212361853	+	ENSG00000066027	PPP2R5A	protein_coding	5525	protein_coding	-0.729926	6.04621	50.2878	7.31524e-08	1.54679e-06
SNX33	15	75647906	75662301	+	ENSG00000173548	SNX33	protein_coding	257364	protein_coding	-1.04595	4.56186	50.2235	7.40477e-08	1.56366e-06
NEU1	6	31857659	31862822	-	ENSG00000204386	NEU1	protein_coding	4758	protein_coding	0.743532	6.64551	50.1393	7.52366e-08	1.58668e-06
FUZ	19	49806866	49817376	-	ENSG00000010361	FUZ	protein_coding	80199	protein_coding	-1.62908	3.1915	50.1041	7.57403e-08	1.59521e-06
CIR1	2	174348022	174395712	-	ENSG00000138433	CIR1	protein_coding	9541	protein_coding	1.4195	6.26942	50.0841	7.60289e-08	1.59919e-06
LRRFIP2	3	37052626	37183689	-	ENSG00000093167	LRRFIP2	protein_coding	9209	protein_coding	0.986621	5.62884	50.0396	7.66731e-08	1.61064e-06
MAPRE3	2	26970637	27027219	+	ENSG00000084764	MAPRE3	protein_coding	22924	protein_coding	1.30695	3.7405	50.0196	7.69633e-08	1.61186e-06
PSMG4	6	3231403	3303373	+	ENSG00000180822	PSMG4	protein_coding	389362	protein_coding	-0.917092	3.37257	50.0149	7.70321e-08	1.61186e-06
STARD7-AS1	2	96208403	96243353	+	ENSG00000204685	STARD7-AS1	lncRNA		lncRNA	-1.00934	2.80205	50.025	7.68849e-08	1.61186e-06
TCTN1	12	110614027	110649430	+	ENSG00000204852	TCTN1	protein_coding	79600	protein_coding	-2.11318	2.59064	49.9789	7.7561e-08	1.62081e-06
ST3GAL2	16	70375977	70439237	-	ENSG00000157350	ST3GAL2	protein_coding	6483	protein_coding	0.837206	6.51634	49.9469	7.80329e-08	1.62856e-06
AHCY	20	34280268	34311802	-	ENSG00000101444	AHCY	protein_coding	191	protein_coding	-1.1848	5.46819	49.9155	7.84994e-08	1.63617e-06
PCED1A	20	2835314	2841190	-	ENSG00000132635	PCED1A	protein_coding	64773	protein_coding	-1.2868	5.85645	49.8806	7.90223e-08	1.64493e-06
RILPL2	12	123410683	123436717	-	ENSG00000150977	RILPL2	protein_coding	196383	protein_coding	1.3707	6.05943	49.7911	8.03786e-08	1.66669e-06
ZBTB44	11	130226677	130314917	-	ENSG00000196323	ZBTB44	protein_coding	29068	protein_coding	-1.3682	6.27149	49.7947	8.03235e-08	1.66669e-06
MGST2	4	139665768	139740745	+	ENSG00000085871	MGST2	protein_coding	4258	protein_coding	-2.06188	3.4757	49.7981	8.02722e-08	1.66669e-06
CD226	18	69831158	69961803	-	ENSG00000150637	CD226	protein_coding	10666	protein_coding	2.06577	5.02221	49.7497	8.10145e-08	1.67542e-06
DGKE	17	56834107	56869567	+	ENSG00000153933	DGKE	protein_coding	8526	protein_coding	-1.85784	4.58653	49.7434	8.11126e-08	1.67542e-06
LINC02035	3	122886941	122892416	+	ENSG00000273033	LINC02035	lncRNA	100129550	lncRNA	-2.25721	4.01888	49.7454	8.10806e-08	1.67542e-06
CXCL5	4	73995642	73998677	-	ENSG00000163735	CXCL5	protein_coding	6374	protein_coding	8.81422	9.36563	49.598	8.33915e-08	1.72028e-06
DENND4C	9	19230435	19373545	+	ENSG00000137145	DENND4C	protein_coding	55667	protein_coding	-0.8779	6.2107	49.5335	8.4424e-08	1.73935e-06
PRR16	5	120464300	120687332	+	ENSG00000184838	PRR16	protein_coding	51334	protein_coding	4.06561	0.996108	49.5185	8.46658e-08	1.73987e-06
NCF4	22	36860988	36878017	+	ENSG00000100365	NCF4	protein_coding	4689	protein_coding	-0.839011	7.11266	49.5244	8.45711e-08	1.73987e-06
SORD	15	45023181	45077185	+	ENSG00000140263	SORD	protein_coding	6652	protein_coding	-1.12006	3.60142	49.5101	8.48009e-08	1.74042e-06
TMEM68	8	55696424	55773407	-	ENSG00000167904	TMEM68	protein_coding	137695	protein_coding	0.686387	3.6742	49.4446	8.58702e-08	1.76012e-06
DMPK	19	45769717	45782552	-	ENSG00000104936	DMPK	protein_coding	1760	protein_coding	1.83453	3.44312	49.3912	8.67508e-08	1.77591e-06
ZNF74	22	20394115	20408461	+	ENSG00000185252	ZNF74	protein_coding	7625	protein_coding	-1.36046	3.59028	49.348	8.74711e-08	1.78837e-06
TOM1	22	35299275	35347992	+	ENSG00000100284	TOM1	protein_coding	10043	protein_coding	0.831296	7.11981	49.3404	8.75985e-08	1.7887e-06
HSD17B4	5	119452473	119637199	+	ENSG00000133835	HSD17B4	protein_coding	3295	protein_coding	-0.884936	8.003	49.3324	8.77325e-08	1.78916e-06
FBRS	16	30658431	30670810	+	ENSG00000156860	FBRS	protein_coding	64319	protein_coding	0.711883	8.08046	49.3216	8.79132e-08	1.78983e-06
KCNJ5	11	128891356	128921163	+	ENSG00000120457	KCNJ5	protein_coding	3762	protein_coding	-5.6573	4.00856	54.113	8.79881e-08	1.78983e-06
TSHZ1	18	75210755	75289950	+	ENSG00000179981	TSHZ1	protein_coding	10194	protein_coding	-1.62671	5.38799	49.2915	8.84213e-08	1.79637e-06
KLHL30	2	238138668	238152947	+	ENSG00000168427	KLHL30	protein_coding	377007	protein_coding	-4.84821	-0.372897	51.4108	8.89668e-08	1.80517e-06
SLC27A1	19	17468769	17506168	+	ENSG00000130304	SLC27A1	protein_coding	376497	protein_coding	-2.21024	6.31511	49.2492	8.91414e-08	1.80643e-06
MAP3K3	17	63622415	63696303	+	ENSG00000198909	MAP3K3	protein_coding	4215	protein_coding	-0.817062	7.08161	49.2173	8.96878e-08	1.81522e-06
ACP2	11	47239302	47248906	-	ENSG00000134575	ACP2	protein_coding	53	protein_coding	1.96068	7.6811	49.1603	9.06734e-08	1.83055e-06
SLC46A1	17	28394642	28407197	-	ENSG00000076351	SLC46A1	protein_coding	113235	protein_coding	-2.87524	5.64716	49.1639	9.06111e-08	1.83055e-06
LINC02693	17	21428263	21574517	-	ENSG00000212719	LINC02693	lncRNA	339263	lncRNA	-1.24462	2.95515	49.1261	9.12704e-08	1.83844e-06
ICAM3	19	10333776	10339661	-	ENSG00000076662	ICAM3	protein_coding	3385	protein_coding	-1.98096	5.88348	49.1248	9.12928e-08	1.83844e-06
SGPP2	2	222424543	222562621	+	ENSG00000163082	SGPP2	protein_coding	130367	protein_coding	2.89863	4.40291	49.0849	9.19954e-08	1.85027e-06
ETV5	3	186046314	186110318	-	ENSG00000244405	ETV5	protein_coding	2119	protein_coding	3.08308	3.80616	48.9701	9.4047e-08	1.88917e-06
FDX1	11	110429948	110464884	+	ENSG00000137714	FDX1	protein_coding	2230	protein_coding	1.0257	4.45509	48.9353	9.46798e-08	1.89714e-06
TRIM65	17	75880335	75896951	-	ENSG00000141569	TRIM65	protein_coding	201292	protein_coding	-0.937319	5.51153	48.9407	9.45814e-08	1.89714e-06
IL1B	2	112829751	112836816	-	ENSG00000125538	IL1B	protein_coding	3553	protein_coding	7.1098	10.3595	48.9099	9.51424e-08	1.8993e-06
KLF16	19	1852399	1863579	-	ENSG00000129911	KLF16	protein_coding	83855	protein_coding	-0.662765	5.57162	48.9126	9.50944e-08	1.8993e-06
HSPBAP1	3	122739999	122793831	-	ENSG00000169087	HSPBAP1	protein_coding	79663	protein_coding	-0.975248	5.02565	48.9177	9.50003e-08	1.8993e-06
ENPP4	6	46129989	46146688	+	ENSG00000001561	ENPP4	protein_coding	22875	protein_coding	2.13169	4.94428	48.8434	9.63688e-08	1.9214e-06
STK39	2	167954020	168247595	-	ENSG00000198648	STK39	protein_coding	27347	protein_coding	-1.94424	3.91239	48.7785	9.75822e-08	1.94318e-06
PDCD6IP	3	33798571	33869707	+	ENSG00000170248	PDCD6IP	protein_coding	10015	protein_coding	0.608636	7.86706	48.7651	9.7834e-08	1.94578e-06
IMPA2	18	11981025	12030877	+	ENSG00000141401	IMPA2	protein_coding	3613	protein_coding	-2.41351	3.18883	48.691	9.92436e-08	1.97138e-06
PACS1	11	66070272	66244744	+	ENSG00000175115	PACS1	protein_coding	55690	protein_coding	-1.15217	7.28727	48.6359	1.00306e-07	1.99002e-06
CAMKK1	17	3860315	3894891	-	ENSG00000004660	CAMKK1	protein_coding	84254	protein_coding	-1.65162	4.22071	48.6156	1.00699e-07	1.99535e-06
ABI1	10	26746593	26861087	-	ENSG00000136754	ABI1	protein_coding	10006	protein_coding	1.16643	7.43726	48.6032	1.00941e-07	1.99768e-06
CPD	17	30378927	30469989	+	ENSG00000108582	CPD	protein_coding	1362	protein_coding	1.03105	6.88281	48.5777	1.01439e-07	2.00508e-06
CHCHD7	8	56211686	56218809	+	ENSG00000170791	CHCHD7	protein_coding	79145	protein_coding	0.715627	5.00297	48.4818	1.03339e-07	2.03763e-06
COQ4	9	128322544	128334072	+	ENSG00000167113	COQ4	protein_coding	51117	protein_coding	-0.889375	4.82834	48.4857	1.03261e-07	2.03763e-06
VPS37A	8	17246931	17302427	+	ENSG00000155975	VPS37A	protein_coding	137492	protein_coding	0.617462	5.25072	48.4615	1.03745e-07	2.04312e-06
PNPLA7	9	137459952	137550402	-	ENSG00000130653	PNPLA7	protein_coding	375775	protein_coding	-2.54677	2.53888	48.4405	1.04168e-07	2.04893e-06
TBCD	17	82752065	82945914	+	ENSG00000141556	TBCD	protein_coding	6904	protein_coding	-0.668023	6.66483	48.418	1.04623e-07	2.05536e-06
CYP27B1	12	57762334	57768986	-	ENSG00000111012	CYP27B1	protein_coding	1594	protein_coding	5.20517	4.29372	48.3953	1.05085e-07	2.06193e-06
EPM2A	6	145382535	145736023	-	ENSG00000112425	EPM2A	protein_coding	7957	protein_coding	-1.25347	2.6938	48.3825	1.05345e-07	2.0645e-06
SLC35A1	6	87470623	87512336	+	ENSG00000164414	SLC35A1	protein_coding	10559	protein_coding	-0.786712	3.63882	48.3342	1.06337e-07	2.0814e-06
TMEM192	4	165070608	165208549	-	ENSG00000170088	TMEM192	protein_coding	201931	protein_coding	-0.81502	5.06138	48.3112	1.06811e-07	2.0856e-06
GNAS	20	58839718	58911192	+	ENSG00000087460	GNAS	protein_coding	2778	protein_coding	-0.830457	9.55603	48.316	1.06713e-07	2.0856e-06
ADA	20	44619522	44652233	-	ENSG00000196839	ADA	protein_coding	100	protein_coding	1.99967	7.3013	48.1734	1.09707e-07	2.13956e-06
NPDC1	9	137039463	137046179	-	ENSG00000107281	NPDC1	protein_coding	56654	protein_coding	-2.12548	2.79796	48.1525	1.10154e-07	2.14566e-06
NT5C2	10	103088017	103193306	-	ENSG00000076685	NT5C2	protein_coding	22978	protein_coding	1.0246	7.0894	48.1151	1.10959e-07	2.15873e-06
SUCLG2	3	67360460	67654614	-	ENSG00000172340	SUCLG2	protein_coding	8801	protein_coding	-0.862973	5.04064	48.1086	1.11099e-07	2.15884e-06
YY1	14	100238298	100282788	+	ENSG00000100811	YY1	protein_coding	7528	protein_coding	-0.511901	7.19659	48.0784	1.11755e-07	2.16896e-06
JAK3	19	17824780	17848071	-	ENSG00000105639	JAK3	protein_coding	3718	protein_coding	1.90174	7.50274	48.0656	1.12033e-07	2.17174e-06
SLC25A6	X	1386152	1392113	-	ENSG00000169100	SLC25A6	protein_coding	293	protein_coding	-1.35543	8.12401	48.0317	1.12775e-07	2.18349e-06
ZNF362	1	33256492	33300719	+	ENSG00000160094	ZNF362	protein_coding	149076	protein_coding	-1.16646	4.75781	47.9859	1.13784e-07	2.20037e-06
MINDY3	10	15778170	15860507	-	ENSG00000148481	MINDY3	protein_coding	80013	protein_coding	0.774036	4.04664	47.9331	1.14961e-07	2.2178e-06
SAMD1	19	14087851	14091036	-	ENSG00000141858	SAMD1	protein_coding	90378	protein_coding	-1.47836	6.02225	47.9373	1.14866e-07	2.2178e-06
TNIP2	4	2741648	2756342	-	ENSG00000168884	TNIP2	protein_coding	79155	protein_coding	1.1883	6.07474	47.8618	1.16571e-07	2.24616e-06
PDCD4	10	110871795	110900006	+	ENSG00000150593	PDCD4	protein_coding	27250	protein_coding	-1.11668	7.31577	47.7732	1.18606e-07	2.28264e-06
C9orf16	9	128160265	128163924	+	ENSG00000171159	C9orf16	protein_coding	79095	protein_coding	-1.05254	4.64544	47.7211	1.1982e-07	2.30324e-06
DUSP23	1	159780932	159782543	+	ENSG00000158716	DUSP23	protein_coding	54935	protein_coding	-1.18506	4.06436	47.704	1.20222e-07	2.30821e-06
ACVR1B	12	51951699	51997078	+	ENSG00000135503	ACVR1B	protein_coding	91	protein_coding	1.43192	5.45097	47.6316	1.21937e-07	2.33834e-06
KLHL2	4	165207561	165323156	+	ENSG00000109466	KLHL2	protein_coding	11275	protein_coding	0.706689	5.10436	47.6073	1.22518e-07	2.34005e-06
OGFOD3	17	82389210	82418637	-	ENSG00000181396	OGFOD3	protein_coding	79701	protein_coding	-1.04142	4.44449	47.6073	1.22517e-07	2.34005e-06
CCDC125	5	69280175	69332809	-	ENSG00000183323	CCDC125	protein_coding	202243	protein_coding	-1.56397	2.96751	47.6165	1.22296e-07	2.34005e-06
ADORA2B	17	15944917	15975746	+	ENSG00000170425	ADORA2B	protein_coding	136	protein_coding	-2.42307	1.6868	47.6035	1.22609e-07	2.34005e-06
AC079163.2	2	145572662	145765726	+	ENSG00000286225	AC079163.2	lncRNA		lncRNA	7.8265	-0.217305	82.1324	1.22934e-07	2.34347e-06
PTX3	3	157436850	157443633	+	ENSG00000163661	PTX3	protein_coding	5806	protein_coding	2.95936	2.9521	47.5417	1.24102e-07	2.36293e-06
CXCL2	4	74097040	74099196	-	ENSG00000081041	CXCL2	protein_coding	2920	protein_coding	2.28553	6.29886	47.4355	1.26714e-07	2.40981e-06
PSMA6	14	35278633	35317493	+	ENSG00000100902	PSMA6	protein_coding	5687	protein_coding	1.42986	3.12009	47.4056	1.2746e-07	2.42113e-06
DMXL2	15	51447711	51622833	-	ENSG00000104093	DMXL2	protein_coding	23312	protein_coding	1.26396	8.89844	47.3959	1.27703e-07	2.42288e-06
AC241952.1	1	120489860	120701289	-	ENSG00000275131	AC241952.1	transcribed_unprocessed_pseudogene		pseudo	1.24363	3.77502	47.3884	1.27891e-07	2.42359e-06
OPHN1	X	68042344	68433913	-	ENSG00000079482	OPHN1	protein_coding	4983	protein_coding	-1.74169	2.16014	47.2657	1.31012e-07	2.47982e-06
BBS4	15	72686179	72738475	+	ENSG00000140463	BBS4	protein_coding	585	protein_coding	0.737357	4.10619	47.2416	1.31636e-07	2.4887e-06
MCM5	22	35400134	35425431	+	ENSG00000100297	MCM5	protein_coding	4174	protein_coding	-0.700837	5.95486	47.2202	1.3219e-07	2.49623e-06
ATP6V1H	8	53715543	53843558	-	ENSG00000047249	ATP6V1H	protein_coding	51606	protein_coding	1.51576	6.05839	47.1885	1.33019e-07	2.50742e-06
TGFBR2	3	30606502	30694142	+	ENSG00000163513	TGFBR2	protein_coding	7048	protein_coding	-1.32962	7.96639	47.1856	1.33095e-07	2.50742e-06
SMG9	19	43727983	43754962	-	ENSG00000105771	SMG9	protein_coding	56006	protein_coding	1.05114	5.94595	47.1189	1.34855e-07	2.53762e-06
PTMA	2	231706895	231713541	+	ENSG00000187514	PTMA	protein_coding	5757	protein_coding	-0.698919	9.6612	47.0622	1.36372e-07	2.56315e-06
LY9	1	160796074	160828261	+	ENSG00000122224	LY9	protein_coding	4063	protein_coding	-1.73569	5.26865	46.9761	1.38707e-07	2.604e-06
CPED1	7	120988697	121297442	+	ENSG00000106034	CPED1	protein_coding	79974	protein_coding	-2.02916	3.75429	46.948	1.39481e-07	2.61547e-06
PRIMPOL	4	184649667	184694963	+	ENSG00000164306	PRIMPOL	protein_coding	201973	protein_coding	-1.05611	3.0439	46.9318	1.39928e-07	2.62079e-06
CEBPZOS	2	37196488	37216193	+	ENSG00000218739	CEBPZOS	protein_coding	100505876	protein_coding	-0.668745	4.89637	46.8355	1.42615e-07	2.66802e-06
CYP3A5	7	99648194	99679998	-	ENSG00000106258	CYP3A5	protein_coding	1577	protein_coding	7.61846	1.6898	57.9418	1.45353e-07	2.71608e-06
HCK	20	32052188	32101856	+	ENSG00000101336	HCK	protein_coding	3055	protein_coding	1.53632	9.03794	46.703	1.46409e-07	2.73263e-06
HADH	4	107989714	108035175	+	ENSG00000138796	HADH	protein_coding	3033	protein_coding	-1.92806	4.12248	46.6278	1.48608e-07	2.77045e-06
UBQLN4	1	156035299	156053798	-	ENSG00000160803	UBQLN4	protein_coding	56893	protein_coding	-0.446635	5.42165	46.6097	1.49142e-07	2.77719e-06
NLRC5	16	56989485	57083531	+	ENSG00000140853	NLRC5	protein_coding	84166	protein_coding	1.69692	8.11175	46.547	1.5101e-07	2.80871e-06
CEP85	1	26234200	26278808	+	ENSG00000130695	CEP85	protein_coding	64793	protein_coding	-0.570476	5.13073	46.5118	1.52069e-07	2.82514e-06
FKBP5	6	35573585	35728583	-	ENSG00000096060	FKBP5	protein_coding	2289	protein_coding	0.744552	7.08416	46.5026	1.52348e-07	2.82706e-06
TRAM2	6	52497408	52577060	-	ENSG00000065308	TRAM2	protein_coding	9697	protein_coding	-1.64594	4.87654	46.4604	1.5363e-07	2.84757e-06
NFKBIA	14	35401511	35404749	-	ENSG00000100906	NFKBIA	protein_coding	4792	protein_coding	2.04029	9.06353	46.4391	1.54284e-07	2.8531e-06
ECH1	19	38815422	38831841	-	ENSG00000104823	ECH1	protein_coding	1891	protein_coding	-0.785281	5.1805	46.4423	1.54187e-07	2.8531e-06
TMEM150A	2	85598547	85603196	-	ENSG00000168890	TMEM150A	protein_coding	129303	protein_coding	-0.785643	4.88557	46.4226	1.5479e-07	2.85917e-06
STK38L	12	27243968	27325959	+	ENSG00000211455	STK38L	protein_coding	23012	protein_coding	-0.989165	5.8428	46.3874	1.55879e-07	2.87598e-06
CASP5	11	104994235	105023168	-	ENSG00000137757	CASP5	protein_coding	838	protein_coding	4.08876	3.58834	46.3302	1.57666e-07	2.89966e-06
FJX1	11	35618460	35620865	+	ENSG00000179431	FJX1	protein_coding	24147	protein_coding	2.91608	0.657751	46.3289	1.57704e-07	2.89966e-06
ZNF704	8	80628451	80874781	-	ENSG00000164684	ZNF704	protein_coding	619279	protein_coding	-5.96394	2.83998	46.3349	1.57516e-07	2.89966e-06
ANKRD1	10	90912096	90921276	-	ENSG00000148677	ANKRD1	protein_coding	27063	protein_coding	5.57524	3.18011	48.252	1.58072e-07	2.89997e-06
PYCARD	16	31201486	31203450	-	ENSG00000103490	PYCARD	protein_coding	29108	protein_coding	-1.35923	5.09733	46.3169	1.58082e-07	2.89997e-06
MRPS25	3	15042460	15065317	-	ENSG00000131368	MRPS25	protein_coding	64432	protein_coding	-1.07362	5.58455	46.3052	1.58451e-07	2.90342e-06
RTN4R	22	20241415	20283246	-	ENSG00000040608	RTN4R	protein_coding	65078	protein_coding	-2.81896	1.51785	46.2839	1.59124e-07	2.91245e-06
PCNT	21	46324141	46445769	+	ENSG00000160299	PCNT	protein_coding	5116	protein_coding	-0.79447	5.74833	46.2758	1.59383e-07	2.91386e-06
PACS2	14	105300563	105398147	+	ENSG00000179364	PACS2	protein_coding	23241	protein_coding	-0.603884	6.26333	46.1507	1.63411e-07	2.98411e-06
ADAMTS10	19	8580240	8610735	-	ENSG00000142303	ADAMTS10	protein_coding	81794	protein_coding	-5.28903	5.18285	46.0964	1.65192e-07	3.01321e-06
C1S	12	6988259	7071032	+	ENSG00000182326	C1S	protein_coding	716	protein_coding	3.18759	1.72423	46.0321	1.6733e-07	3.0472e-06
ATP23	12	57906039	57959148	+	ENSG00000166896	ATP23	protein_coding	91419	protein_coding	-1.63134	1.46227	46.029	1.67435e-07	3.0472e-06
HINT3	6	125956770	125980244	+	ENSG00000111911	HINT3	protein_coding	135114	protein_coding	0.645782	5.36972	46.0169	1.6784e-07	3.05111e-06
MRPS6	21	34073224	34143034	+	ENSG00000243927	MRPS6	protein_coding	64968	protein_coding	1.16868	4.91835	45.9849	1.68918e-07	3.06724e-06
MPZL1	1	167721192	167791919	+	ENSG00000197965	MPZL1	protein_coding	9019	protein_coding	0.842507	5.78831	45.9644	1.69613e-07	3.07638e-06
S100A12	1	153373711	153375621	-	ENSG00000163221	S100A12	protein_coding	6283	protein_coding	2.73651	4.13274	45.9539	1.69969e-07	3.07938e-06
HLA-DPA3	6	33131216	33143325	-	ENSG00000237398	HLA-DPA3	unprocessed_pseudogene		pseudo	3.52374	0.118742	45.9084	1.71526e-07	3.10408e-06
DGCR6L	22	20314238	20320080	-	ENSG00000128185	DGCR6L	protein_coding	85359	protein_coding	-0.849319	4.39999	45.8429	1.73793e-07	3.14157e-06
BRF2	8	37843268	37849861	-	ENSG00000104221	BRF2	protein_coding	55290	protein_coding	0.966731	3.69306	45.8154	1.74753e-07	3.15537e-06
TTF2	1	117060326	117107453	+	ENSG00000116830	TTF2	protein_coding	8458	protein_coding	-0.880507	4.58962	45.674	1.79787e-07	3.23898e-06
PORCN	X	48508962	48520814	+	ENSG00000102312	PORCN	protein_coding	64840	protein_coding	-1.29914	3.49421	45.6747	1.79762e-07	3.23898e-06
TMEM97	17	28319200	28328685	+	ENSG00000109084	TMEM97	protein_coding	27346	protein_coding	-1.63283	2.15573	45.6435	1.80891e-07	3.25415e-06
ARMC2	6	108848416	108974476	+	ENSG00000118690	ARMC2	protein_coding	84071	protein_coding	-1.97385	1.97959	45.6396	1.81034e-07	3.25415e-06
AIFM2	10	70098223	70132934	-	ENSG00000042286	AIFM2	protein_coding	84883	protein_coding	2.11246	4.55826	45.6157	1.81906e-07	3.26618e-06
SPTSSA	14	34432788	34462240	-	ENSG00000165389	SPTSSA	protein_coding	171546	protein_coding	-0.869926	4.2868	45.6053	1.82286e-07	3.26934e-06
SLC37A2	11	125063067	125090312	+	ENSG00000134955	SLC37A2	protein_coding	219855	protein_coding	-1.58922	8.36455	45.5973	1.82581e-07	3.27099e-06
MAML3	4	139716753	140154184	-	ENSG00000196782	MAML3	protein_coding	55534	protein_coding	-3.10044	3.8783	45.5728	1.83483e-07	3.28349e-06
TMEM189	20	50118254	50153734	-	ENSG00000240849	TMEM189	protein_coding	387521	protein_coding	0.851451	5.30938	45.5198	1.85451e-07	3.31133e-06
FOXN3	14	89124871	89619149	-	ENSG00000053254	FOXN3	protein_coding	1112	protein_coding	-0.645355	7.02034	45.5224	1.85355e-07	3.31133e-06
GATD1	11	767220	777488	-	ENSG00000177225	GATD1	protein_coding	347862	protein_coding	-0.710874	5.41301	45.488	1.86643e-07	3.32891e-06
RAPGEF5	7	22118236	22357154	-	ENSG00000136237	RAPGEF5	protein_coding	9771	protein_coding	3.92995	-0.668271	47.3339	1.8768e-07	3.3437e-06
RABL6	9	136807943	136841187	+	ENSG00000196642	RABL6	protein_coding	55684	protein_coding	-0.426375	6.63014	45.3933	1.90239e-07	3.38555e-06
AC245884.12	19	54296194	54296252	-	ENSG00000276758	AC245884.12	unprocessed_pseudogene		pseudo	3.93108	3.69893	45.385	1.9056e-07	3.3875e-06
SLC17A9	20	62952707	62969585	+	ENSG00000101194	SLC17A9	protein_coding	63910	protein_coding	-1.39639	5.2886	45.3594	1.91547e-07	3.39933e-06
SLC18B1	6	132769370	132813339	-	ENSG00000146409	SLC18B1	protein_coding	116843	protein_coding	-2.56324	4.4851	45.3567	1.91649e-07	3.39933e-06
NFKBIZ	3	101827991	101861022	+	ENSG00000144802	NFKBIZ	protein_coding	64332	protein_coding	1.41469	6.69977	45.3367	1.92425e-07	3.40934e-06
PAPLN	14	73237497	73274640	+	ENSG00000100767	PAPLN	protein_coding	89932	protein_coding	2.18469	4.57248	45.255	1.95628e-07	3.45846e-06
APEX1	14	20455191	20457772	+	ENSG00000100823	APEX1	protein_coding	328	protein_coding	-1.48784	6.28333	45.2598	1.95439e-07	3.45846e-06
ACSL1	4	184755595	184826818	-	ENSG00000151726	ACSL1	protein_coding	2180	protein_coding	2.77658	8.625	45.2285	1.96681e-07	3.47326e-06
CAMSAP2	1	200739558	200860704	+	ENSG00000118200	CAMSAP2	protein_coding	23271	protein_coding	0.757359	5.36438	45.1663	1.99168e-07	3.51332e-06
DPYSL3	5	147390808	147510068	-	ENSG00000113657	DPYSL3	protein_coding	1809	protein_coding	3.1737	4.76863	45.1523	1.99734e-07	3.51943e-06
SRGN	10	69088103	69104805	+	ENSG00000122862	SRGN	protein_coding	5552	protein_coding	1.17451	9.47979	45.1003	2.01849e-07	3.5528e-06
NPC1	18	23506184	23586506	-	ENSG00000141458	NPC1	protein_coding	4864	protein_coding	1.3002	7.27978	45.0818	2.02607e-07	3.56225e-06
FAM118A	22	45308968	45341955	+	ENSG00000100376	FAM118A	protein_coding	55007	protein_coding	-1.14792	6.52643	45.0476	2.04017e-07	3.58311e-06
MT2A	16	56608584	56609497	+	ENSG00000125148	MT2A	protein_coding	4502	protein_coding	4.11743	7.06827	45.0419	2.04252e-07	3.58332e-06
GCNA	X	71578411	71613583	+	ENSG00000147174	GCNA	protein_coding	93953	protein_coding	-1.63499	2.55957	45.0317	2.04674e-07	3.58682e-06
RAB13	1	153981605	153986358	-	ENSG00000143545	RAB13	protein_coding	5872	protein_coding	1.61062	3.98438	45.0172	2.05279e-07	3.5935e-06
SLC45A3	1	205657851	205680509	-	ENSG00000158715	SLC45A3	protein_coding	85414	protein_coding	-2.89978	2.92545	44.8661	2.11671e-07	3.70136e-06
KNSTRN	15	40382721	40394246	+	ENSG00000128944	KNSTRN	protein_coding	90417	protein_coding	-1.13196	2.95761	44.8444	2.12606e-07	3.71368e-06
FAM120A	9	93451685	93566112	+	ENSG00000048828	FAM120A	protein_coding	23196	protein_coding	-0.554146	7.83579	44.8154	2.13864e-07	3.73159e-06
MFAP3	5	154038906	154220478	+	ENSG00000037749	MFAP3	protein_coding	4238	protein_coding	0.751578	4.47607	44.809	2.14145e-07	3.73244e-06
EIF2AK4	15	39934115	40035591	+	ENSG00000128829	EIF2AK4	protein_coding	440275	protein_coding	-0.849324	5.36983	44.8011	2.14487e-07	3.73435e-06
GSPT2	X	51743442	51746232	+	ENSG00000189369	GSPT2	protein_coding	23708	protein_coding	-1.02951	3.08141	44.767	2.15982e-07	3.75632e-06
IL1RAP	3	190514051	190659750	+	ENSG00000196083	IL1RAP	protein_coding	3556	protein_coding	1.53187	3.98589	44.7286	2.17676e-07	3.77472e-06
MAF1	8	144104461	144107611	+	ENSG00000179632	MAF1	protein_coding	84232	protein_coding	-0.5961	6.97875	44.7261	2.17787e-07	3.77472e-06
RTL10	22	19846138	19854896	-	ENSG00000215012	RTL10	protein_coding	79680	protein_coding	-0.827288	4.55355	44.7326	2.17498e-07	3.77472e-06
ATP6AP2	X	40579372	40606848	+	ENSG00000182220	ATP6AP2	protein_coding	10159	protein_coding	-0.960746	8.48797	44.7218	2.1798e-07	3.77472e-06
ARMT1	6	151452258	151470101	+	ENSG00000146476	ARMT1	protein_coding	79624	protein_coding	1.15204	5.32934	44.7057	2.18692e-07	3.78297e-06
APOL3	22	36140330	36166177	-	ENSG00000128284	APOL3	protein_coding	80833	protein_coding	2.51449	7.41923	44.6562	2.20912e-07	3.81727e-06
UFD1	22	19449911	19479202	-	ENSG00000070010	UFD1	protein_coding	7353	protein_coding	0.745578	5.73576	44.6473	2.21311e-07	3.82005e-06
PILRA	7	100367530	100400096	+	ENSG00000085514	PILRA	protein_coding	29992	protein_coding	1.26909	8.33195	44.6221	2.2245e-07	3.83559e-06
CTSF	11	66563464	66568841	-	ENSG00000174080	CTSF	protein_coding	8722	protein_coding	-4.07691	3.82836	44.5874	2.24033e-07	3.85875e-06
C5	9	120952335	121050276	-	ENSG00000106804	C5	protein_coding	727	protein_coding	-1.52268	1.77916	44.5812	2.24313e-07	3.85944e-06
LINC01150	11	1897015	1908656	+	ENSG00000229671	LINC01150	lncRNA		lncRNA	-3.49653	0.304415	44.5146	2.27384e-07	3.90809e-06
RAB5A	3	19947097	19985175	+	ENSG00000144566	RAB5A	protein_coding	5868	protein_coding	0.822634	6.48479	44.4783	2.29079e-07	3.93301e-06
DELE1	5	141923855	141942047	+	ENSG00000081791	DELE1	protein_coding	9812	protein_coding	-0.54169	6.35094	44.461	2.29891e-07	3.93813e-06
CDIPT	16	29858357	29863414	-	ENSG00000103502	CDIPT	protein_coding	10423	protein_coding	-0.673515	6.11586	44.4563	2.30112e-07	3.93813e-06
HSD17B8	6	33204655	33206831	+	ENSG00000204228	HSD17B8	protein_coding	7923	protein_coding	-1.90032	2.19659	44.4606	2.29909e-07	3.93813e-06
AC245884.11	19	54308915	54337168	-	ENSG00000275210	AC245884.11	lncRNA		lncRNA	3.32176	0.66627	44.4189	2.31878e-07	3.96413e-06
RP2	X	46837043	46882358	+	ENSG00000102218	RP2	protein_coding	6102	protein_coding	0.847737	6.02238	44.4047	2.32551e-07	3.9714e-06
GRAMD4	22	46576012	46679790	+	ENSG00000075240	GRAMD4	protein_coding	23151	protein_coding	-1.21903	7.08394	44.3935	2.33085e-07	3.9763e-06
PIR	X	15384799	15493564	-	ENSG00000087842	PIR	protein_coding	8544	protein_coding	1.41574	3.72493	44.3868	2.33403e-07	3.9775e-06
TLR2	4	153684070	153705702	+	ENSG00000137462	TLR2	protein_coding	7097	protein_coding	1.41534	7.73892	44.3652	2.34438e-07	3.99092e-06
C12orf10	12	53299695	53307177	+	ENSG00000139637	C12orf10	protein_coding	60314	protein_coding	-0.786489	4.56239	44.3135	2.36934e-07	4.02912e-06
RAC2	22	37225270	37244448	-	ENSG00000128340	RAC2	protein_coding	5880	protein_coding	1.47116	8.10988	44.2856	2.38288e-07	4.04788e-06
ZFP64	20	52051663	52204308	-	ENSG00000020256	ZFP64	protein_coding	55734	protein_coding	-0.836275	3.41496	44.2154	2.41746e-07	4.10227e-06
GMPS	3	155870650	155944020	+	ENSG00000163655	GMPS	protein_coding	8833	protein_coding	-0.638923	5.25155	44.2072	2.42151e-07	4.10482e-06
CCDC149	4	24806117	24980204	-	ENSG00000181982	CCDC149	protein_coding	91050	protein_coding	-0.990452	4.10422	44.1798	2.43517e-07	4.12362e-06
KCTD6	3	58492096	58502360	+	ENSG00000168301	KCTD6	protein_coding	200845	protein_coding	-0.861475	3.57775	44.1438	2.45322e-07	4.14982e-06
UGCG	9	111896814	111935369	+	ENSG00000148154	UGCG	protein_coding	7357	protein_coding	2.16455	6.3853	44.13	2.46017e-07	4.1572e-06
FTH1P2	1	228687415	228687826	+	ENSG00000234975	FTH1P2	processed_pseudogene	2497	pseudo	1.56138	2.45949	44.106	2.47232e-07	4.17333e-06
NUP214	9	131125586	131234663	+	ENSG00000126883	NUP214	protein_coding	8021	protein_coding	-0.410297	6.7174	44.098	2.47639e-07	4.17582e-06
EFHD2	1	15409888	15430339	+	ENSG00000142634	EFHD2	protein_coding	79180	protein_coding	0.59338	8.76225	44.0849	2.48307e-07	4.18269e-06
ZNF786	7	149069641	149090782	-	ENSG00000197362	ZNF786	protein_coding	136051	protein_coding	-0.765742	3.67871	44.0685	2.49146e-07	4.19243e-06
MDFIC	7	114922154	115019202	+	ENSG00000135272	MDFIC	protein_coding	29969	protein_coding	-0.650758	6.58633	44.0246	2.51401e-07	4.21915e-06
NSMF	9	137447573	137459334	-	ENSG00000165802	NSMF	protein_coding	26012	protein_coding	-1.59641	5.2721	44.0307	2.51089e-07	4.21915e-06
CNGA1	4	47935977	48016672	-	ENSG00000198515	CNGA1	protein_coding	1259	protein_coding	-8.06054	-0.255762	47.9554	2.51521e-07	4.21915e-06
TNFRSF9	1	7915894	7943165	-	ENSG00000049249	TNFRSF9	protein_coding	3604	protein_coding	3.40227	3.14264	43.9489	2.55349e-07	4.2789e-06
LINC00298	2	7922425	8278186	-	ENSG00000235665	LINC00298	lncRNA	339788	lncRNA	6.9404	-0.160175	58.348	2.59676e-07	4.34442e-06
TMEM143	19	48332356	48364059	-	ENSG00000161558	TMEM143	protein_coding	55260	protein_coding	-1.29816	3.39966	43.865	2.598e-07	4.34442e-06
IPCEF1	6	154154496	154356792	-	ENSG00000074706	IPCEF1	protein_coding	26034	protein_coding	-1.76569	4.67662	43.8304	2.61662e-07	4.371e-06
SLC41A2	12	104802553	104958744	-	ENSG00000136052	SLC41A2	protein_coding	84102	protein_coding	3.51308	5.12116	43.8049	2.63036e-07	4.3894e-06
ITFG2	12	2812622	2859791	+	ENSG00000111203	ITFG2	protein_coding	55846	protein_coding	-0.659735	5.10851	43.7791	2.64445e-07	4.40833e-06
TCF7L2	10	112950247	113167678	+	ENSG00000148737	TCF7L2	protein_coding	6934	protein_coding	2.0669	3.90262	43.7707	2.64904e-07	4.4114e-06
DAB2IP	9	121567057	121785530	+	ENSG00000136848	DAB2IP	protein_coding	153090	protein_coding	-3.66223	0.511491	43.7261	2.67353e-07	4.44759e-06
SELENOK	3	53884417	53891962	-	ENSG00000113811	SELENOK	protein_coding	58515	protein_coding	1.3375	4.97353	43.68	2.69908e-07	4.48544e-06
AL121899.4	20	2206683	2207397	-	ENSG00000287561	AL121899.4	lncRNA		lncRNA	3.57612	0.960955	43.6533	2.71405e-07	4.49637e-06
ZNF532	18	58862600	58986480	+	ENSG00000074657	ZNF532	protein_coding	55205	protein_coding	-1.0023	4.91463	43.6587	2.71102e-07	4.49637e-06
DIRAS1	19	2714567	2721372	-	ENSG00000176490	DIRAS1	protein_coding	148252	protein_coding	-2.68355	1.12698	43.6537	2.71379e-07	4.49637e-06
SERPINE1	7	101127089	101139266	+	ENSG00000106366	SERPINE1	protein_coding	5054	protein_coding	1.70345	4.10624	43.637	2.7232e-07	4.50688e-06
AC087645.2	17	78315729	78347798	+	ENSG00000267737	AC087645.2	lncRNA		lncRNA	4.51282	0.015456	43.6248	2.73009e-07	4.50899e-06
CMTM7	3	32391698	32483067	+	ENSG00000153551	CMTM7	protein_coding	112616	protein_coding	-0.754401	6.17479	43.6255	2.7297e-07	4.50899e-06
TARBP2	12	53500921	53506431	+	ENSG00000139546	TARBP2	protein_coding	6895	protein_coding	-0.735384	4.4547	43.6131	2.73671e-07	4.51161e-06
DUSP7	3	52048919	52056571	-	ENSG00000164086	DUSP7	protein_coding	1849	protein_coding	-1.08291	5.15241	43.612	2.73728e-07	4.51161e-06
LYRM1	16	20899868	20925006	+	ENSG00000102897	LYRM1	protein_coding	57149	protein_coding	1.34602	3.86885	43.5848	2.75273e-07	4.53241e-06
CCL7	17	34270221	34272242	+	ENSG00000108688	CCL7	protein_coding	6354	protein_coding	7.57142	7.31644	43.5741	2.75886e-07	4.53786e-06
TRMT1	19	13104902	13117567	-	ENSG00000104907	TRMT1	protein_coding	55621	protein_coding	-0.94474	5.56635	43.5558	2.76933e-07	4.55042e-06
AC093583.1	7	151806490	151810820	+	ENSG00000242048	AC093583.1	lncRNA	644090	lncRNA	3.17935	5.27343	43.5404	2.77816e-07	4.55562e-06
FABP5	8	81280536	81284777	+	ENSG00000164687	FABP5	protein_coding	2171	protein_coding	-2.49129	4.63709	43.5429	2.7767e-07	4.55562e-06
IER5	1	181088700	181092900	+	ENSG00000162783	IER5	protein_coding	51278	protein_coding	1.16699	7.26764	43.5219	2.78884e-07	4.56382e-06
CLN5	13	76990660	77019143	+	ENSG00000102805	CLN5	protein_coding	1203	protein_coding	0.644522	4.86881	43.5257	2.78664e-07	4.56382e-06
NOXA1	9	137423350	137434406	+	ENSG00000188747	NOXA1	protein_coding	10811	protein_coding	-2.10327	2.89646	43.4921	2.80607e-07	4.58735e-06
ABCC1	16	15949577	16143074	+	ENSG00000103222	ABCC1	protein_coding	4363	protein_coding	1.37785	7.97363	43.467	2.82074e-07	4.60567e-06
LZTS2	10	100996618	101007836	+	ENSG00000107816	LZTS2	protein_coding	84445	protein_coding	-1.35649	4.94078	43.4631	2.82301e-07	4.60567e-06
AC110741.1	8	133886496	133902407	+	ENSG00000253593	AC110741.1	lncRNA	101927822	lncRNA	2.72959	0.382444	43.4267	2.84435e-07	4.63446e-06
PLEKHG3	14	64704102	64750249	+	ENSG00000126822	PLEKHG3	protein_coding	26030	protein_coding	1.66322	6.02557	43.4232	2.84643e-07	4.63446e-06
AFTPH	2	64524305	64593005	+	ENSG00000119844	AFTPH	protein_coding	54812	protein_coding	0.461816	6.47195	43.3521	2.88877e-07	4.69661e-06
MTUS1	8	17643795	17800917	-	ENSG00000129422	MTUS1	protein_coding	57509	protein_coding	-4.01612	1.97827	43.3493	2.89045e-07	4.69661e-06
SNHG32	6	31834608	31839766	+	ENSG00000204387	SNHG32	lncRNA	50854	lncRNA	-0.931158	3.67098	43.3396	2.89627e-07	4.70132e-06
AL390760.1	9	93147040	93148556	+	ENSG00000203364	AL390760.1	lncRNA		lncRNA	3.85189	-0.038482	43.2933	2.92421e-07	4.7371e-06
ANAPC5	12	121308245	121399896	-	ENSG00000089053	ANAPC5	protein_coding	51433	protein_coding	-0.491449	6.70543	43.2974	2.92176e-07	4.7371e-06
IL36B	2	113022089	113052867	-	ENSG00000136696	IL36B	protein_coding	27177	protein_coding	5.16352	0.0266302	43.2507	2.95023e-07	4.76006e-06
PLAUR	19	43646095	43670547	-	ENSG00000011422	PLAUR	protein_coding	5329	protein_coding	2.51061	7.98657	43.2511	2.95001e-07	4.76006e-06
DESI1	22	41598028	41621043	-	ENSG00000100418	DESI1	protein_coding	27351	protein_coding	1.32602	5.82339	43.2535	2.9485e-07	4.76006e-06
IGF1R	15	98648539	98964530	+	ENSG00000140443	IGF1R	protein_coding	3480	protein_coding	-0.905842	5.52424	43.2624	2.94308e-07	4.76006e-06
CTNNBIP1	1	9848276	9910336	-	ENSG00000178585	CTNNBIP1	protein_coding	56998	protein_coding	-1.45261	4.29721	43.232	2.96172e-07	4.77381e-06
TBC1D9B	5	179862066	179907859	-	ENSG00000197226	TBC1D9B	protein_coding	23061	protein_coding	-0.598591	7.9962	43.1921	2.98639e-07	4.80875e-06
CNNM3	2	96816245	96835382	+	ENSG00000168763	CNNM3	protein_coding	26505	protein_coding	-1.12402	5.51588	43.1627	3.00473e-07	4.83344e-06
PIM3	22	49960768	49964072	+	ENSG00000198355	PIM3	protein_coding	415116	protein_coding	1.82133	7.63168	43.1488	3.01346e-07	4.84262e-06
CASP2	7	143288215	143307696	+	ENSG00000106144	CASP2	protein_coding	835	protein_coding	-0.911126	5.96409	43.1182	3.0327e-07	4.86868e-06
RIN3	14	92513781	92688994	+	ENSG00000100599	RIN3	protein_coding	79890	protein_coding	-1.03974	7.58711	43.0579	3.07105e-07	4.92533e-06
SLC24A3	20	19212642	19722926	+	ENSG00000185052	SLC24A3	protein_coding	57419	protein_coding	5.78881	1.35161	43.0383	3.08364e-07	4.94059e-06
CCL2	17	34255218	34257203	+	ENSG00000108691	CCL2	protein_coding	6347	protein_coding	4.79756	10.4013	43.0247	3.09239e-07	4.94967e-06
TPST2	22	26521996	26596717	-	ENSG00000128294	TPST2	protein_coding	8459	protein_coding	-0.855042	5.82844	42.9914	3.11394e-07	4.97921e-06
KIAA1211	4	56049073	56328625	+	ENSG00000109265	KIAA1211	protein_coding	57482	protein_coding	3.86897	0.388884	42.9783	3.12247e-07	4.98788e-06
MAP3K14	17	45263119	45317029	-	ENSG00000006062	MAP3K14	protein_coding	9020	protein_coding	-0.800184	6.47972	42.9719	3.12666e-07	4.98961e-06
ARMCX3	X	101622797	101627843	+	ENSG00000102401	ARMCX3	protein_coding	51566	protein_coding	0.579748	5.82963	42.9625	3.13276e-07	4.99439e-06
NELFCD	20	58981208	58995133	+	ENSG00000101158	NELFCD	protein_coding	51497	protein_coding	-0.781128	5.80678	42.9462	3.14344e-07	5.00646e-06
PSMD6	3	64010549	64024010	-	ENSG00000163636	PSMD6	protein_coding	9861	protein_coding	0.833462	6.07953	42.9312	3.15331e-07	5.0172e-06
ARL13B	3	93980139	94055678	+	ENSG00000169379	ARL13B	protein_coding	200894	protein_coding	1.05151	3.46645	42.9243	3.15784e-07	5.01943e-06
GPD2	2	156435290	156613735	+	ENSG00000115159	GPD2	protein_coding	2820	protein_coding	1.65098	6.54821	42.8665	3.19621e-07	5.0704e-06
MYL12A	18	3247481	3256236	+	ENSG00000101608	MYL12A	protein_coding	10627	protein_coding	1.1947	8.22211	42.871	3.19323e-07	5.0704e-06
KLF10	8	102648784	102655725	-	ENSG00000155090	KLF10	protein_coding	7071	protein_coding	-1.38407	6.36963	42.8436	3.21157e-07	5.08973e-06
TRAPPC6A	19	45162928	45178237	-	ENSG00000007255	TRAPPC6A	protein_coding	79090	protein_coding	-1.38733	3.74304	42.8248	3.22423e-07	5.10476e-06
DCP1A	3	53283429	53347586	-	ENSG00000272886	DCP1A	protein_coding	55802	protein_coding	0.788381	5.76973	42.7976	3.24259e-07	5.12878e-06
PFN2	3	149964904	150050788	-	ENSG00000070087	PFN2	protein_coding	5217	protein_coding	2.79455	1.50124	42.7853	3.25097e-07	5.13698e-06
NMT1	17	45051610	45109016	+	ENSG00000136448	NMT1	protein_coding	4836	protein_coding	0.449519	7.2003	42.7561	3.27086e-07	5.1532e-06
SNHG12	1	28578538	28583132	-	ENSG00000197989	SNHG12	lncRNA	85028	lncRNA	-0.728713	5.27437	42.7594	3.26862e-07	5.1532e-06
TOP1MT	8	143304384	143359979	-	ENSG00000184428	TOP1MT	protein_coding	116447	protein_coding	-1.55132	4.18971	42.7614	3.26729e-07	5.1532e-06
METTL17	14	20989770	20997035	+	ENSG00000165792	METTL17	protein_coding	64745	protein_coding	-0.509037	6.0005	42.7376	3.28358e-07	5.16817e-06
PPP2R3C	14	35085467	35122517	-	ENSG00000092020	PPP2R3C	protein_coding	55012	protein_coding	0.598555	5.15712	42.7175	3.29744e-07	5.18276e-06
CLYBL	13	99606669	99897134	+	ENSG00000125246	CLYBL	protein_coding	171425	protein_coding	-1.49917	2.20187	42.7148	3.29929e-07	5.18276e-06
GLCCI1	7	7968796	8094272	+	ENSG00000106415	GLCCI1	protein_coding	113263	protein_coding	-1.67104	4.38303	42.7074	3.3044e-07	5.18572e-06
NAA80	3	50296402	50299421	-	ENSG00000243477	NAA80	protein_coding	24142	protein_coding	-1.10972	3.33718	42.7012	3.3087e-07	5.1874e-06
ZDHHC14	6	157381133	157678157	+	ENSG00000175048	ZDHHC14	protein_coding	79683	protein_coding	-1.68642	3.00391	42.6457	3.34742e-07	5.24298e-06
RPS14	5	150442635	150449739	-	ENSG00000164587	RPS14	protein_coding	6208	protein_coding	-0.851614	8.41093	42.6402	3.35129e-07	5.24393e-06
ECI1	16	2239402	2252300	-	ENSG00000167969	ECI1	protein_coding	1632	protein_coding	-0.825956	3.7831	42.6352	3.35483e-07	5.24437e-06
MACC1	7	20134655	20217404	-	ENSG00000183742	MACC1	protein_coding	346389	protein_coding	3.07422	1.87768	42.6123	3.37092e-07	5.26058e-06
LINC02185	16	14001320	14016056	-	ENSG00000262097	LINC02185	lncRNA		lncRNA	-5.42144	3.06364	44.2858	3.37175e-07	5.26058e-06
LINC02605	8	78835307	78840525	+	ENSG00000261618	LINC02605	lncRNA		lncRNA	5.15882	1.20118	42.5956	3.38278e-07	5.26897e-06
SMPD5	8	144049079	144051522	+	ENSG00000204791	SMPD5	transcribed_unitary_pseudogene		pseudo	3.43254	2.32934	42.5943	3.38368e-07	5.26897e-06
DNAJC14	12	55820960	55830824	-	ENSG00000135392	DNAJC14	protein_coding	85406	protein_coding	0.593422	5.28854	42.5895	3.38712e-07	5.26923e-06
RLIM	X	74582976	74614624	-	ENSG00000131263	RLIM	protein_coding	51132	protein_coding	0.588682	6.13487	42.547	3.41746e-07	5.31127e-06
NRIP3	11	8980576	9004049	-	ENSG00000175352	NRIP3	protein_coding	56675	protein_coding	1.74528	4.20074	42.5392	3.42306e-07	5.31484e-06
MTA1	14	105419820	105470729	+	ENSG00000182979	MTA1	protein_coding	9112	protein_coding	-0.62426	6.35059	42.4918	3.45731e-07	5.36283e-06
CSGALNACT2	10	43138445	43185302	+	ENSG00000169826	CSGALNACT2	protein_coding	55454	protein_coding	0.622174	7.4575	42.4812	3.46505e-07	5.36792e-06
CTBP1	4	1211448	1249953	-	ENSG00000159692	CTBP1	protein_coding	1487	protein_coding	-0.401873	7.218	42.4781	3.46727e-07	5.36792e-06
DUS1L	17	82057506	82065887	-	ENSG00000169718	DUS1L	protein_coding	64118	protein_coding	-0.521244	6.40993	42.4605	3.48012e-07	5.37745e-06
TMEM19	12	71686082	71705047	+	ENSG00000139291	TMEM19	protein_coding	55266	protein_coding	-0.569244	4.49773	42.465	3.47686e-07	5.37745e-06
WFDC21P	17	60083566	60091885	-	ENSG00000261040	WFDC21P	transcribed_unitary_pseudogene	645638	pseudo	3.68887	0.966075	42.4263	3.50526e-07	5.40787e-06
TMEM165	4	55395957	55453397	+	ENSG00000134851	TMEM165	protein_coding	55858	protein_coding	0.995921	6.61147	42.4246	3.50653e-07	5.40787e-06
RPL3	22	39312882	39320389	-	ENSG00000100316	RPL3	protein_coding	6122	protein_coding	-0.895214	9.86722	42.4169	3.51219e-07	5.41139e-06
CDYL2	16	80597907	80804598	-	ENSG00000166446	CDYL2	protein_coding	124359	protein_coding	1.54401	4.19505	42.376	3.54258e-07	5.453e-06
METTL26	16	634427	636366	-	ENSG00000130731	METTL26	protein_coding	84326	protein_coding	-0.856471	4.75254	42.3461	3.56491e-07	5.48211e-06
ARID3A	19	925781	975939	+	ENSG00000116017	ARID3A	protein_coding	1820	protein_coding	0.673148	6.55534	42.3334	3.57444e-07	5.49151e-06
[truncated: 6,276 more rows]

## Sheet: PBMC_Ec70vsEc70Filtered
	seqnames	start	end	strand	gene_id	gene_name	gene_biotype	ENTREZID	manualBiotype	logFC	logCPM	F	PValue	FDR
[truncated: 1,883 more rows]

[truncated: 9 more sheets: CD14_Ec70vsEc70Filtered, PBMC_Ec70FilteredvsMedia, CD14_Ec70FilteredvsMedia, PBMC_Kp127vsMedia, CD14_Kp127vsMedia, PBMC_Kp127vsKp127Filtered, CD14_Kp127vsNKp127Filtered, PBMC_KP127FilteredNCvsMedia, CD14_Kp127FilteredvsMedia]
